# Supplementary material for: Modulating mitofusins to control mitochondrial function and signaling
Source: Nat Commun. 2022 Jul 7;13:3775. doi: 10.1038/s41467-022-31324-1 (PMC9262907; doi:10.1038/s41467-022-31324-1)
Supplement: Supplementary file 4 — Source Data [file 41467_2022_31324_MOESM4_ESM.zip › Source data_graphs_FINAL.xlsx]

## Sheet: Figure 1
Figure 1e		Mito AR
		Veh	MASM1	MASM2	MASM3	MASM4	MASM5	MASM6	MASM7	MASM8	MASM9	MASM10	MASM11	MASM12	MASM13	MASM14	MASM15	MASM16	MASM17	MASM18
	Mean	3.16	3.6	2.952	3.12	3.684	3.323	3.155	7.005	3.405	3.028	3.165	3.07	3.605	3.202	3.395	2.995	3.08	3.3	3.125
	SEM	0.1996	0.3005	0.05155	0.2803	0.4841	0.3232	0.155	0.145	0.295	0.172	0.335	0.03	0.105	0.2179	0.105	0.205	0.17	0.2	0.125
Figure 1h
		Mito AR
	Concentration (nM)	MASM7		376-384 Gly
		Mean	SEM	Mean	SEM
	0.1	3.32	0.2	3.235	0.135
	1	3.05	0	3.21	0.45
	10	3.74	0.28	3.26	0.06
	50	5.245	0.065	3.13	0.35
	100	5.14	0.57	3.505	0.115
	500	6.335	0.585	5.155	0.855
	1000	7.005	0.145	6.925	0.315
	10000	7.315	0.415	6.405	0.035
Figure 1i		Mito AR
		Veh		MASM7
		Mean	SEM	Mean	SEM
	WT	3.588	0.05847	6.033	0.2983
	MFN1 KO	2.436	0.1485	4.856	0.4718
	MFN2 KO	2.219	0.1648	3.914	0.2405
	MFN1/MFN2 DKO	1.203	0.008819	1.207	0.02028

## Sheet: Figure 2
Figure 2c		Mito AR
		Veh	MFI1	MFI2	MFI3	MFI4	MFI5	MFI6	MFI7	MFI8	MFI9	MFI10	MFI11	MFI12	MFI13	MFI14	MFI15	MFI16	MFI17	MFI18	MFI19	MFI20	MFI21
	Mean	3.526	2.874	3.414	2.819	3.064	3.186	3.472	3.459	2.023	3.371	3.509	3.906	3.035	3.121	3.201	3.874	3.237	3.281	4.215	3.942	3.673	3.813
	SEM	0.1976	0.1739	0.09679	0.2736	0.2914	0.315	0.06703	0.329	0.3202	0.265	0.2526	0.4546	0.04535	0.1319	0.1499	0.1984	0.157	0.2712	0.1235	0.4308	0.4793	0.2963
Figure 2f		Mito AR
		MFI8		398-418 Gly
	Concentration (μM)	Mean	SEM	Mean	SEM
	0.5	4.065	0.375	4.03297	0.145892
	1	3.925	0.035	3.71281	0.0063703
	5	2.825	0.045	3.73063	0.135921
	10	2.02	0.32	2.52775	0.0534299
	20	1.77	0.23	2.28927	0.322479
	40	1.655	0.295	2.48663	0.220679
Figure 2g		Mito AR
		Veh		MFI8
		Mean	SEM	Mean	SEM
	WT	3.59	0.0781	2.47	0.1493
	MFN1 KO	2.387	0.151	1.747	0.02728
	MFN2 KO	2.3	0.02646	1.707	0.003333
	MFN1/MFN2 DKO	1.463	0.05548	1.383	0.02028
Figure 2h		Mito AR
		Mean	SEM
	Veh	3.72	0.07601
	MASM7	5.995	0.1284
	MFI8	2.618	0.1598
	MASM7+MFI8	2.62	0.2513

## Sheet: Figure 3
Figure 3a		Δfnorm [0/00]				Δfnorm [0/00]				Δfnorm [0/00]				Δfnorm [0/00]
		MASM7				367-384 Gly				MFI8				398-418 Gly
	Concentration (nM)	Mean	SEM		Concentration (nM)	Mean	SEM		Concentration (nM)	Mean	SEM		Concentration (nM)	Mean	SEM
	1	-0.443315	0.683927		1	0.483755	0.215027		1	0.568822	0		1	0.362105	0
	195.313	-0.243484	0.378801		195.313	-0.720921	0.324939		390.625	-0.534163	0.20888		195.313	-0.640226	0.483578
	390.625	-3.41114	0.578592		390.625	-1.153	0.567506		781.25	-0.294146	0.743386		390.625	-1.10277	0.440099
	781.25	-3.95149	0.533642		781.25	-1.06839	0.509714		1562.5	-0.238075	0.414969		1562.5	-1.43295	0.0351724
	1562.5	-5.4199	0.448896		1562.5	-1.23458	0.442838		3125	-0.968039	0.0878922		3125	-2.10266	0.367873
	3125	-4.62959	0.581048		3125	-2.70453	0.395583		6250	-0.76134	0.327206		6250	-3.42985	0.669846
	6250	-4.89228	0.620264		6250	-3.86819	0.202789		12500	-2.02951	0.0228083		12500	-2.92314	0.0663773
	12500	-7.58478	0.57953		12500	-4.5878	0.271687		25000	-2.20129	0.469978		25000	-3.68568	0.544585
	25000	-6.27667	0.051894		25000	-5.44149	0.5335		50000	-1.98307	0.284845		50000	-3.02199	0.390761
	50000	-5.99665	0.392555		50000	-4.28849	0.0682889		100000	-2.60118	0.533403		100000	-3.7889	0
	100000	-6.21154	0.507565		100000	-5.25166	0.022986						200000	-3.51494	0.825838
					200000	-5.47823	1.16486
Figure 3b				Mito AR
				Mean	SEM
	Veh WT MFN2			4.727	0.2099
	MASM7 WT MFN2			6.173	0.1174
	Veh L727A MFN2			4.697	0.1483
	MASM7 L727A MFN2			4.954	0.07494
	Veh D725A/L727A MFN2			1.674	0.03499
	MASM7 D725A/L727A MFN2			1.764	0.04379
Figure 3c				Mito AR
				Mean	SEM
	Veh WT MFN2			4.262	0.2618
	MFI8 WT MFN2			2.417	0.1589
	Veh S685A MFN2			4.547	0.2375
	MFI8 S685A MFN2			3.847	0.2412
	Veh L692A MFN2			3.731	0.4293
	MFI8 L692A MFN2			4.075	0.1813
Figure 3e		Normalized to Veh ratio oligomer/dimer
		Mean	SEM
	Veh	1	0
	MASM7	1.168	0.07023
	MFI8	0.8295	0.03946
Figure 3g	Normalized Band Intensity (%) WT MEFs
	Temperature (⁰C)	Veh		MASM7		MFI8		MASM7+MFI8
		Average	SEM	Average	SEM	Average	SEM	Average	SEM
	25	94.3156	5.68443	94.4215	3.60653	97.068	2.93205	100	0
	37	81.7898	5.19017	97.2659	2.5479	82.4794	3.87388	77.5163	18.373
	39	73.3283	7.73299	88.0122	5.24257	88.911	7.73968	85.6945	11.2224
	42.3	54.1431	7.41716	78.3946	7.09379	54.4043	9.78419	65.8316	9.50407
	46.4	29.5974	2.96332	38.9574	5.0445	34.9372	6.30215	38.8304	18.0071
	51.9	17.491	3.74292	15.3674	5.15962	22.1262	6.03565	30.2087	15.6669
	56.1	8.35066	1.31617	8.88957	5.41267	8.46851	3.51703	16.1223	7.45267
	59	4.23802	1.73548	4.40928	2.13368	2.68493	2.68493	13.1002	10.3377

## Sheet: Figure 4
Figure 4a		OCR trace
		Veh WT		MASM7 WT		Veh MFN1/MFN2 DKO		MASM7 MFN1/MFN2 DKO
	Time (min)	Mean	SD	Mean	SD	Mean	SD	Mean	SD
	1.31	107.45	12.3	158.94	6.05	48.29	2.34	28.72	3.66
	7.78	100.85	11.23	147.08	4.9	43.99	1.28	27.2	3.15
	14.23	97.64	10.42	142.23	4.46	42.23	1.41	25.53	3.11
	20.8	47.94	6.06	61.6	2.52	21	2.68	12.48	2.77
	27.28	50.05	6.99	69.97	3.44	23.38	2.16	15.04	2.14
	33.81	51.59	7.39	75.69	3.54	22.18	1.99	14.41	2.22
	40.39	153.87	19.63	307.31	8.97	41.74	2.65	26.68	3.31
	46.87	164.95	17.94	310.48	8.84	46.73	2.16	30.28	3.11
	53.35	157.13	14.61	293.24	9.02	46.03	2.43	28	3.29
	59.93	28.85	3.59	39.17	2.36	19.37	1.91	12.55	1.98
	66.42	28.24	3.04	40.14	1.95	18.78	2.09	11.79	2.18
	72.88	27.18	2.94	38.54	1.96	19.48	2.77	11.77	2.37
Figure 4b				Basal respiration						Maximal respiration						ATP production
				Mean	SEM					Mean	SEM					Mean	SEM
	Veh WT			100	10.7		Veh WT			99.98	11		Veh WT			100	9.542
	MASM7 WT			147.2	3.849		MASM7 WT			197.3	5.642		MASM7 WT			162.3	4.002
	Veh MFN1/MFN2 DKO			33.28	1.476		Veh MFN1/MFN2 DKO			20.28	0.5603		Veh MFN1/MFN2 DKO			42.73	3.077
	MASM7 MFN1/MFN2 DKO			19.52	2.952		MASM7 MFN1/MFN2 DKO			13.43	1.827		MASM7 MFN1/MFN2 DKO			26.26	3.441
Figure 4c		OCR trace
		Veh WT		MFI8 WT		Veh MFN1/MFN2 DKO		MFI8 MFN1/MFN2 DKO
	Time (min)	Mean	SD	Mean	SD	Mean	SD	Mean	SD
	1.31	10.36	1.18	5.1	0.55	3.03	0.16	2.48	0.22
	7.78	9.66	1.11	4.7	0.52	2.71	0.13	2.21	0.19
	14.23	9.43	1.09	4.65	0.6	2.78	0.11	2.29	0.19
	20.8	3.93	0.47	2.54	0.48	1.54	0.3	1.3	0.09
	27.28	4.06	0.49	2.62	0.51	1.48	0.27	1.18	0.09
	33.81	4.19	0.5	2.68	0.58	1.43	0.31	1.19	0.09
	40.39	14.64	2.38	6.67	0.9	2.07	0.3	2.18	0.23
	46.87	15.81	2.89	6.3	1.6	1.46	0.22	2.1	0.25
	53.35	16.31	3.39	5.79	1.59	1.16	0.14	2.1	0.28
	59.93	2.19	0.23	1.48	0.4	0.8	0.14	1.22	0.16
	66.42	2.16	0.24	1.25	0.2	0.77	0.09	1.08	0.17
	72.88	2.12	0.25	1.18	0.18	0.74	0.11	1.1	0.17
Figure 4d				Basal respiration						Maximal respiration						ATP production
				Mean	SEM					Mean	SEM					Mean	SEM
	Veh WT			100	11.55		Veh WT			99.96	22.68		Veh WT			100	11.54
	MFI8 WT			47.61	5.712		MFI8 WT			38.75	5.681		MFI8 WT			38.31	2.391
	Veh MFN1/MFN2 DKO			27.77	1.002		Veh MFN1/MFN2 DKO			9.359	1.424		Veh MFN1/MFN2 DKO			24.39	4.597
	MFI8 MFN1/MFN2 DKO			16.67	3.376		MFI8 MFN1/MFN2 DKO			7.811	1.897		MFI8 MFN1/MFN2 DKO			20.17	2.171
Figure 4e	% TMRE
		Mean	SEM
	Veh	100	0
	MASM7 1 μM	127	2.38
	MASM7 5 μM	153.8	8.39
	MASM7 10 μM	187	7.616
Figure 4f	% TMRE
		Mean	SEM
	Veh	100	0
	MFI8 10 μM	92	8.689
	MFI8 20 μM	71	5.083
	MFI8 40 μM	59.25	3.568
Figure 4j				NAD/NADH
				Mean	SEM
	Veh			1	0
	MFI8			0.2974	0.1809
Figure 4k				NAD/NADH
				Mean	SEM
	Veh			1	0
	MASM7			1.042	0.2062

## Sheet: Figure 5
	Figure 5a		Caspase 3/7 activity
				Mean	SEM
			Veh	100	0
			MFI8 10 μM	126.2	1.585
			MFI8 15 μM	176.3	7.464
			MFI8 20 μM	208.1	1.678
	Figure 5b			WT MEFs
				Mean	SEM
			Veh	16093	2099
			MFI8	30178	4109
			MFI22	18544	2862
	Figure 5c		Caspase 3/7 activity
				Mean	SEM
			Veh	17048	2486
			MASM7	16872	2533
	Figure 5d			MFN1/MFN2 DKO MEFs
				Mean	SEM
			Veh	19973	3401
			MFI8	20338	3303
	Figure 5e			APAF-1 KO MEFs
				Mean	SEM
			Veh	20593	4554
			MFI8	21501	4711
			MFI22	20749	4709
	Figure 5h		% TMRE
				Mean	SEM
			Veh	100	0
			MFI8 10 μΜ	117.1	10.83
			MFI8 15 μΜ	99.58	1.343
			MFI8 20 μΜ	94.04	0.8476
			ABT-737 10 μM/S63845 5 μM	44.83	10.99
			ABT-737 5μM/S63845 5 μM	56.04	11.26
	Figure 5i			% of Dead cells
				Mean	SEM
			Veh	14	3.615
			MFI8	15.35	3.832
			STS	32.37	1.871
	Figure 5j		% Viability
			MASM7		MFI8
		Concentration (μM)	Mean	SEM	Mean	SEM
		1.25	101.548	0.610136	100.245	1.1538
		2	100.571	2.61481	100.74	2.11594
		5	97.5964	2.88251	99.6464	1.8599
		10	88.3417	7.20786	96.5421	2.42303
		20	72.3498	9.44345	88.2613	5.28421
	Figure 5k			% of Minority MOMP
				Mean	SEM
			Veh	5.572	0.7459
			MFI8	15.87	0.7937
			STS	21.11	1.377
	Figure 5l		Caspase 3/7 activation relative light units
				U2OS cells
				Mean	SEM
			Veh	22364	2182
			MFI8	41069	4111
			MASM7	22249	1591
	Figure 5m		Mito AR
				Mean	SEM
			Veh	3.698	0.2129
			MFI8	2.373	0.1094

## Sheet: Figure 6
			Figure 6b	WT MEFs
					γH2AX foci
					Mean	SEM
				Veh	7.842	0.867
				MFI8	11.67	0.3845
				MASM7	5.659	1.16
			Figure 6c	MFN1/MFN2 DKO
					γH2AX foci
					Mean	SEM
				Veh	6.905	0.5022
				MFI8	5.735	1.24
				MASM7	6.778	0.4121
			Figure 6f	γH2AX foci
					Mean	SEM
				Veh	1.771	0.5341
				MFI8	5.566	0.3418
			Figure 6g	γH2AX foci
					Mean	SEM
				Veh	0.8244	0.5135
				MFI8	5.347	1.276
				MFI8+QVD	2.028	0.04944

## Sheet: Figure 7
Figure 7a				% Cell death
				Mean	SEM
	Veh WT MEFs			14	3.615
	BV6 WT MEFs			31.54	11.77
	Veh MFN1/MFN2 DKO MEFs			23.36	3.386
	BV6 MFN1/MFN2 DKO MEFs			60.79	11.58
Figure 7b	WT MEFs			% Cell death
				Mean	SEM
	Veh			16.98	2.511
	MFI8			13.43	2.332
	BV6			42.78	10.94
	BV6+MFI8			71.15	8.585
Figure 7c	WT MEFs			% Cell death
				Mean	SEM
	Veh			16.06	3.834
	MFI22			11.59	3.788
	BV6			36.89	13.53
	BV6+MFI22			42.06	15.74
Figure 7d	MFN1/MFN2 DKO MEFs			% Cell death
				Mean	SEM
	Veh			23.36	3.386
	MFI8			15.43	3.409
	BV6			60.79	11.58
	BV6+MFI8			69.15	11.04
Figure 7e	APAF-1 KO MEFs			% Cell death
				Mean	SEM
	Veh			11.1	1.32
	MFI8			12.06	1.122
	BV6			41.6	6.215
	BV6+MFI8			48.07	3.04

## Sheet: Supplementary Figure 1
Supplementary Fig. 1b
	Simulation 1			Simulation 2			Simulation 3
	Time (ns)	RMSD (A)		Time (ns)	RMSD (A)		Time (ns)	RMSD (A)
	0	0		0	0		0	0
	0.1	2.282		0.2	2.479		0.25	2.198
	0.2	2.444		0.4	3.09		0.5	2.203
	0.3	2.84		0.6	2.713		0.75	2.572
	0.4	3.17		0.8	2.699		1	2.698
	0.5	3.113		1	2.643		1.25	2.534
	0.6	3.515		1.2	2.719		1.5	2.734
	0.7	4.183		1.4	3.021		1.75	2.949
	0.8	3.594		1.6	3.344		2	3.228
	0.9	3.83		1.8	3.406		2.25	3.168
	1	3.747		2	3.287		2.5	3.465
	1.1	3.867		2.2	3.397		2.75	3.95
	1.2	3.94		2.4	3.712		3	3.315
	1.3	3.982		2.6	3.781		3.25	3.428
	1.4	4.303		2.8	3.872		3.5	3.666
	1.5	4.142		3	3.722		3.75	3.692
	1.6	4.346		3.2	3.696		4	3.458
	1.7	4.32		3.4	3.678		4.25	3.568
	1.8	4.418		3.6	3.619		4.5	3.656
	1.9	4.554		3.8	3.362		4.75	3.798
	2	4.151		4	3.583		5	3.825
	2.1	4.186		4.2	3.599		5.25	3.899
	2.2	3.774		4.4	3.762		5.5	3.699
	2.3	4.099		4.6	3.692		5.75	3.594
	2.4	4.052		4.8	3.863		6	3.701
	2.5	3.967		5	4.089		6.25	3.435
	2.6	3.955		5.2	4.483		6.5	3.605
	2.7	3.98		5.4	4.598		6.75	3.705
	2.8	3.828		5.6	4.828		7	3.624
	2.9	4.232		5.8	4.664		7.25	3.864
	3	4.219		6	4.467		7.5	3.661
	3.1	4.165		6.2	4.665		7.75	3.714
	3.2	4.277		6.4	4.433		8	3.689
	3.3	4.353		6.6	4.779		8.25	3.914
	3.4	4.231		6.8	4.554		8.5	3.821
	3.5	4.27		7	4.375		8.75	4.064
	3.6	4.572		7.2	4.749		9	3.847
	3.7	4.494		7.4	4.67		9.25	3.958
	3.8	4.205		7.6	4.667		9.5	3.976
	3.9	4.513		7.8	4.847		9.75	3.873
	4	4.439		8	4.571		10	4.027
	4.1	4.438		8.2	4.761		10.25	4.088
	4.2	4.462		8.4	4.783		10.5	4.256
	4.3	4.469		8.6	4.68		10.75	3.939
	4.4	4.428		8.8	4.774		11	4.058
	4.5	4.28		9	4.862		11.25	4.409
	4.6	4.081		9.2	4.98		11.5	4.123
	4.7	4.538		9.4	4.878		11.75	4.339
	4.8	4.566		9.6	4.863		12	4.163
	4.9	4.372		9.8	4.927		12.25	4.45
	5	4.446		10	4.796		12.5	4.289
	5.1	4.457		10.2	4.79		12.75	4.134
	5.2	4.237		10.4	4.579		13	4.433
	5.3	4.267		10.6	4.844		13.25	4.191
	5.4	4.256		10.8	4.653		13.5	4.086
	5.5	4.413		11	4.568		13.75	4.017
	5.6	4.269		11.2	4.789		14	4.201
	5.7	4.318		11.4	5.287		14.25	3.914
	5.8	4.307		11.6	4.978		14.5	4.105
	5.9	4.271		11.8	5.183		14.75	4.214
	6	4.331		12	5.073		15	4.395
	6.1	4.377		12.2	4.899		15.25	4.291
	6.2	4.252		12.4	4.815		15.5	4.211
	6.3	4.024		12.6	4.92		15.75	4.276
	6.4	4.098		12.8	4.794		16	4.497
	6.5	3.703		13	4.747		16.25	4.424
	6.6	3.973		13.2	4.909		16.5	4.393
	6.7	4.071		13.4	5.01		16.75	4.469
	6.8	3.865		13.6	4.923		17	4.269
	6.9	3.96		13.8	4.838		17.25	4.366
	7	4.133		14	5.188		17.5	4.36
	7.1	3.988		14.2	5.199		17.75	4.228
	7.2	4.096		14.4	5.213		18	4.298
	7.3	4.17		14.6	5.144		18.25	4.274
	7.4	4.185		14.8	5.441		18.5	4.22
	7.5	3.922		15	5.218		18.75	4.332
	7.6	3.893		15.2	5.034		19	4.427
	7.7	4.208		15.4	5.357		19.25	4.372
	7.8	4.192		15.6	5.298		19.5	4.473
	7.9	3.916		15.8	5.275		19.75	4.241
	8	4.505		16	5.318		20	4.251
	8.1	4.484		16.2	5.256		20.25	4.377
	8.2	4.144		16.4	5.345		20.5	4.371
	8.3	4.2		16.6	5.221		20.75	4.37
	8.4	4.3		16.8	4.979		21	3.837
	8.5	4.194		17	5.044		21.25	4.176
	8.6	4.289		17.2	5.093		21.5	4.059
	8.7	4.363		17.4	5.366		21.75	4.038
	8.8	4.45		17.6	5.367		22	3.979
	8.9	4.541		17.8	5.233		22.25	4.166
	9	4.413		18	5.293		22.5	4.127
	9.1	4.532		18.2	5.089		22.75	4.304
	9.2	4.442		18.4	5.306		23	4.199
	9.3	4.418		18.6	5.433		23.25	4.198
	9.4	4.752		18.8	5.425		23.5	4.28
	9.5	4.362		19	5.333		23.75	4.169
	9.6	4.403		19.2	5.264		24	4.466
	9.7	4.412		19.4	5.391		24.25	4.449
	9.8	4.175		19.6	5.003		24.5	4.341
	9.9	4.423		19.8	5.345		24.75	4.393
	10	4.408		20	5.413		25	4.264
	10.1	4.456		20.2	5.359		25.25	4.055
	10.2	4.14		20.4	5.251		25.5	4.404
	10.3	4.267		20.6	5.481		25.75	4.649
	10.4	4.28		20.8	5.15		26	4.49
	10.5	4.56		21	5.551		26.25	4.714
	10.6	4.527		21.2	5.385		26.5	4.576
	10.7	4.837		21.4	5.179		26.75	4.801
	10.8	4.604		21.6	5.733		27	4.66
	10.9	5.034		21.8	5.439		27.25	4.609
	11	4.94		22	5.421		27.5	4.755
	11.1	4.78		22.2	5.303		27.75	4.954
	11.2	4.888		22.4	5.46		28	4.478
	11.3	4.948		22.6	5.424		28.25	4.593
	11.4	5.147		22.8	5.594		28.5	4.396
	11.5	5.197		23	5.576		28.75	4.614
	11.6	4.937		23.2	5.206		29	4.626
	11.7	5.031		23.4	5.304		29.25	4.711
	11.8	4.915		23.6	5.229		29.5	4.687
	11.9	5.128		23.8	5.198		29.75	4.504
	12	4.867		24	5.119		30	4.931
	12.1	4.989		24.2	5.363		30.25	4.528
	12.2	4.919		24.4	5.296		30.5	4.746
	12.3	4.882		24.6	5.325		30.75	4.349
	12.4	5.13		24.8	5.466		31	4.714
	12.5	5.146		25	5.541		31.25	4.59
	12.6	5.075		25.2	5.349		31.5	4.68
	12.7	5.181		25.4	5.399		31.75	4.672
	12.8	5.144		25.6	5.442		32	4.694
	12.9	4.994		25.8	5.685		32.25	4.396
	13	5.107		26	5.625		32.5	4.09
	13.1	4.984		26.2	5.271		32.75	4.419
	13.2	4.868		26.4	5.377		33	4.753
	13.3	4.95		26.6	5.349		33.25	4.784
	13.4	4.781		26.8	5.521		33.5	4.38
	13.5	4.79		27	5.662		33.75	4.765
	13.6	4.966		27.2	5.515		34	4.856
	13.7	4.898		27.4	5.706		34.25	4.627
	13.8	5.092		27.6	5.372		34.5	5.031
	13.9	5.086		27.8	5.702		34.75	4.485
	14	5.059		28	5.71		35	4.52
	14.1	5.086		28.2	5.436		35.25	4.447
	14.2	5.234		28.4	5.53		35.5	4.611
	14.3	4.924		28.6	5.531		35.75	4.707
	14.4	5.079		28.8	5.363		36	4.523
	14.5	4.789		29	5.599		36.25	4.601
	14.6	4.903		29.2	5.618		36.5	4.668
	14.7	5.163		29.4	5.761		36.75	4.508
	14.8	4.867		29.6	5.664		37	4.609
	14.9	4.846		29.8	5.906		37.25	4.444
	15	4.92		30	5.615		37.5	4.566
	15.1	5.018		30.2	5.508		37.75	4.712
	15.2	5.031		30.4	5.708		38	4.666
	15.3	5.024		30.6	5.633		38.25	4.612
	15.4	5.191		30.8	5.675		38.5	4.761
	15.5	5.092		31	5.463		38.75	4.68
	15.6	5.115		31.2	5.492		39	4.669
	15.7	4.963		31.4	5.766		39.25	4.7
	15.8	4.831		31.6	5.658		39.5	4.649
	15.9	5.093		31.8	5.688		39.75	4.547
	16	4.885		32	5.62		40	4.776
	16.1	5.104		32.2	5.563		40.25	4.908
	16.2	4.783		32.4	5.503		40.5	4.823
	16.3	4.766		32.6	5.646		40.75	4.578
	16.4	4.697		32.8	5.592		41	4.688
	16.5	5.04		33	5.682		41.25	4.753
	16.6	4.939		33.2	5.484		41.5	4.834
	16.7	5.106		33.4	5.726		41.75	4.829
	16.8	4.869		33.6	5.795		42	5.118
	16.9	4.977		33.8	6.072		42.25	4.95
	17	4.921		34	5.897		42.5	4.991
	17.1	5.158		34.2	5.951		42.75	5.183
	17.2	5.326		34.4	5.897		43	4.958
	17.3	5.15		34.6	6.112		43.25	4.924
	17.4	4.861		34.8	6.208		43.5	4.898
	17.5	5.082		35	6.17		43.75	4.893
	17.6	5.066		35.2	6.196		44	4.955
	17.7	5.359		35.4	5.971		44.25	5.058
	17.8	5.178		35.6	6.262		44.5	4.827
	17.9	5.334		35.8	6.523		44.75	5.05
	18	4.936		36	6.301		45	5.071
	18.1	5.372		36.2	6.385		45.25	5.233
	18.2	5.536		36.4	6.199		45.5	5.014
	18.3	5.068		36.6	6.175		45.75	4.886
	18.4	5.458		36.8	6.332		46	5.019
	18.5	5.436		37	6.161		46.25	4.893
	18.6	5.34		37.2	5.909		46.5	4.961
	18.7	5.248		37.4	6.091		46.75	5.253
	18.8	5.352		37.6	6.084		47	5.061
	18.9	5.629		37.8	6.2		47.25	5.135
	19	5.204		38	6.026		47.5	4.93
	19.1	5.259		38.2	6.066		47.75	4.778
	19.2	5.283		38.4	6.134		48	4.755
	19.3	5.374		38.6	6.127		48.25	5.012
	19.4	5.552		38.8	6.366		48.5	4.837
	19.5	5.434		39	6.243		48.75	4.909
	19.6	5.404		39.2	6.34		49	4.829
	19.7	5.25		39.4	6.192		49.25	4.843
	19.8	5.514		39.6	6.193		49.5	4.702
	19.9	5.594		39.8	6.165		49.75	4.971
	20	5.495		40	6.321		50	4.702
	20.1	5.668		40.2	6.86		50.25	4.742
	20.2	5.276		40.4	6.643		50.5	4.824
	20.3	5.469		40.6	6.331		50.75	4.585
	20.4	5.346		40.8	6.208		51	4.661
	20.5	5.258		41	6.205		51.25	4.504
	20.6	5.23		41.2	6.297		51.5	4.835
	20.7	5.4		41.4	6.212		51.75	4.861
	20.8	5.098		41.6	6.115		52	5.134
	20.9	5.157		41.8	6.215		52.25	5.102
	21	5.033		42	6.311		52.5	5.111
	21.1	5.246		42.2	6.182		52.75	5.156
	21.2	5.076		42.4	6.299		53	4.973
	21.3	5.484		42.6	6.12		53.25	5.498
	21.4	5.167		42.8	6.364		53.5	5.237
	21.5	4.971		43	6.522		53.75	5.057
	21.6	5.32		43.2	6.298		54	5.305
	21.7	5.363		43.4	6.276		54.25	5.32
	21.8	5.268		43.6	6.304		54.5	5.327
	21.9	5.44		43.8	6.44		54.75	5.512
	22	5.325		44	6.266		55	5.362
	22.1	5.496		44.2	6.272		55.25	5.434
	22.2	5.408		44.4	6.296		55.5	5.822
	22.3	5.561		44.6	6.206		55.75	5.552
	22.4	5.333		44.8	6.311		56	5.67
	22.5	5.253		45	6.16		56.25	5.549
	22.6	5.485		45.2	6.408		56.5	5.617
	22.7	5.42		45.4	6.296		56.75	5.525
	22.8	5.447		45.6	6.339		57	5.465
	22.9	5.193		45.8	6.282		57.25	5.763
	23	5.357		46	6.405		57.5	5.528
	23.1	5.268		46.2	6.376		57.75	5.718
	23.2	5.43		46.4	6.528		58	5.351
	23.3	5.51		46.6	6.578		58.25	5.378
	23.4	5.453		46.8	6.447		58.5	5.573
	23.5	5.614		47	6.488		58.75	5.849
	23.6	5.617		47.2	6.279		59	5.698
	23.7	5.469		47.4	6.283		59.25	5.768
	23.8	5.393		47.6	6.296		59.5	5.228
	23.9	5.276		47.8	6.363		59.75	5.713
	24	5.43		48	6.151		60	5.725
	24.1	5.147		48.2	6.274		60.25	5.714
	24.2	5.254		48.4	6.293		60.5	5.395
	24.3	5.218		48.6	6.46		60.75	5.758
	24.4	5.124		48.8	6.408		61	5.326
	24.5	5.417		49	6.263		61.25	5.842
	24.6	5.225		49.2	6.438		61.5	5.794
	24.7	5.205		49.4	6.472		61.75	5.46
	24.8	5.244		49.6	6.286		62	5.611
	24.9	5.156		49.8	6.448		62.25	5.514
	25	5.113		50	6.238		62.5	5.684
	25.1	5.13		50.2	6.374		62.75	5.29
	25.2	5.197		50.4	6.114		63	5.705
	25.3	5.391		50.6	6.325		63.25	5.551
	25.4	5.581		50.8	6.128		63.5	5.423
	25.5	5.479		51	6.254		63.75	5.579
	25.6	5.442		51.2	6.231		64	5.49
	25.7	5.288		51.4	6.303		64.25	5.535
	25.8	5.647		51.6	6.272		64.5	5.627
	25.9	5.294		51.8	6.174		64.75	5.715
	26	5.406		52	6.178		65	5.663
	26.1	5.284		52.2	6.168		65.25	5.643
	26.2	5.26		52.4	6.204		65.5	5.419
	26.3	5.166		52.6	6.306		65.75	5.694
	26.4	5.587		52.8	6.235		66	5.53
	26.5	5.192		53	6.119		66.25	5.536
	26.6	5.445		53.2	6.173		66.5	5.531
	26.7	5.399		53.4	6.196		66.75	5.546
	26.8	5.44		53.6	6.253		67	5.724
	26.9	5.274		53.8	6.182		67.25	5.709
	27	5.377		54	6.198		67.5	5.789
	27.1	5.492		54.2	6.079		67.75	5.795
	27.2	5.444		54.4	6.161		68	5.695
	27.3	5.5		54.6	6.229		68.25	5.518
	27.4	5.272		54.8	6.369		68.5	5.547
	27.5	5.209		55	6.378		68.75	5.57
	27.6	5.132		55.2	6.308		69	5.254
	27.7	4.813		55.4	6.289		69.25	5.695
	27.8	5.127		55.6	6.252		69.5	5.584
	27.9	5.381		55.8	6.145		69.75	5.433
	28	5.388		56	6.216		70	5.596
	28.1	5.194		56.2	6.154		70.25	5.358
	28.2	5.271		56.4	6.241		70.5	5.194
	28.3	5.351		56.6	6.151		70.75	5.414
	28.4	5.471		56.8	6.204		71	5.418
	28.5	5.563		57	6.383		71.25	5.745
	28.6	5.529		57.2	6.324		71.5	5.463
	28.7	5.532		57.4	6.351		71.75	5.43
	28.8	5.617		57.6	6.577		72	5.075
	28.9	5.627		57.8	6.537		72.25	5.221
	29	5.589		58	6.527		72.5	5.19
	29.1	5.504		58.2	6.539		72.75	5.558
	29.2	5.409		58.4	6.582		73	5.465
	29.3	5.963		58.6	6.586		73.25	5.254
	29.4	6.007		58.8	6.495		73.5	5.321
	29.5	6.107		59	6.488		73.75	5.231
	29.6	5.999		59.2	6.432		74	5.422
	29.7	5.676		59.4	6.389		74.25	5.364
	29.8	5.854		59.6	6.39		74.5	5.232
	29.9	5.74		59.8	6.473		74.75	5.364
	30	5.903		60	6.385		75	5.072
	30.1	5.75		60.2	6.527		75.25	5.343
	30.2	5.778		60.4	6.48		75.5	5.149
	30.3	6.012		60.6	6.464		75.75	5.069
	30.4	5.901		60.8	6.438		76	5.077
	30.5	5.641		61	6.518		76.25	5.117
	30.6	5.69		61.2	6.581		76.5	5.224
	30.7	5.572		61.4	6.431		76.75	5.054
	30.8	5.576		61.6	6.667		77	5.19
	30.9	5.931		61.8	6.479		77.25	4.99
	31	5.667		62	6.451		77.5	5.301
	31.1	5.773		62.2	6.472		77.75	5.008
	31.2	5.719		62.4	6.407		78	5.119
	31.3	5.858		62.6	6.422		78.25	5.272
	31.4	5.9		62.8	6.624		78.5	5.107
	31.5	5.949		63	6.502		78.75	5.335
	31.6	5.589		63.2	6.442		79	5.087
	31.7	5.815		63.4	6.528		79.25	5.06
	31.8	5.86		63.6	6.384		79.5	5.274
	31.9	5.843		63.8	6.538		79.75	4.994
	32	5.818		64	6.72		80	4.907
	32.1	5.72		64.2	6.525		80.25	5.139
	32.2	5.801		64.4	6.345		80.5	5.218
	32.3	5.975		64.6	6.436		80.75	5.122
	32.4	6.29		64.8	6.547		81	4.997
	32.5	5.782		65	6.353		81.25	5.049
	32.6	5.731		65.2	6.421		81.5	4.939
	32.7	5.781		65.4	6.268		81.75	4.774
	32.8	5.856		65.6	6.432		82	4.743
	32.9	5.782		65.8	6.461		82.25	5.101
	33	5.744		66	6.461		82.5	5.076
	33.1	5.775		66.2	6.481		82.75	5.218
	33.2	5.747		66.4	6.436		83	5.115
	33.3	5.595		66.6	6.508		83.25	5.045
	33.4	5.702		66.8	6.425		83.5	5.06
	33.5	5.754		67	6.545		83.75	4.848
	33.6	5.703		67.2	6.571		84	5.012
	33.7	5.648		67.4	6.502		84.25	5.18
	33.8	5.635		67.6	6.622		84.5	5.294
	33.9	5.563		67.8	6.44		84.75	5.293
	34	5.284		68	6.439		85	5.071
	34.1	5.455		68.2	6.531		85.25	5.137
	34.2	5.394		68.4	6.465		85.5	5.306
	34.3	5.458		68.6	6.455		85.75	5.161
	34.4	5.44		68.8	6.469		86	5.523
	34.5	5.355		69	6.671		86.25	5.271
	34.6	5.607		69.2	6.516		86.5	5.29
	34.7	5.807		69.4	6.612		86.75	5.483
	34.8	5.515		69.6	6.472		87	5.306
	34.9	5.365		69.8	6.657		87.25	5.627
	35	5.636		70	6.523		87.5	5.499
	35.1	5.678		70.2	6.381		87.75	5.137
	35.2	5.815		70.4	6.52		88	5.323
	35.3	5.868		70.6	6.522		88.25	5.196
	35.4	5.987		70.8	6.392		88.5	5.416
	35.5	5.771		71	6.528		88.75	5.329
	35.6	5.985		71.2	6.43		89	5.422
	35.7	5.871		71.4	6.441		89.25	5.241
	35.8	5.86		71.6	6.517		89.5	5.334
	35.9	5.955		71.8	6.334		89.75	5.312
	36	5.862		72	6.537		90	5.436
	36.1	6.028		72.2	6.634		90.25	5.23
	36.2	5.87		72.4	6.512		90.5	5.376
	36.3	5.654		72.6	6.583		90.75	5.327
	36.4	5.737		72.8	6.298		91	5.239
	36.5	5.89		73	6.535		91.25	5.351
	36.6	6.241		73.2	6.52		91.5	5.308
	36.7	6.02		73.4	6.487		91.75	5.389
	36.8	5.921		73.6	6.607		92	5.017
	36.9	5.911		73.8	6.494		92.25	5.14
	37	5.837		74	6.498		92.5	5.777
	37.1	5.949		74.2	6.525		92.75	5.661
	37.2	5.996		74.4	6.528		93	5.749
	37.3	5.97		74.6	6.461		93.25	5.606
	37.4	5.855		74.8	6.46		93.5	5.397
	37.5	6.154		75	6.461		93.75	5.444
	37.6	6.232		75.2	6.491		94	5.624
	37.7	6.129		75.4	6.487		94.25	4.993
	37.8	6.15		75.6	6.515		94.5	5.526
	37.9	6.064		75.8	6.571		94.75	5.412
	38	5.949		76	6.409		95	5.21
	38.1	5.923		76.2	6.569		95.25	5.27
	38.2	5.973		76.4	6.401		95.5	5.471
	38.3	5.671		76.6	6.455		95.75	5.421
	38.4	5.92		76.8	6.452		96	5.55
	38.5	6.211		77	6.439		96.25	5.499
	38.6	6.229		77.2	6.373		96.5	5.663
	38.7	6.065		77.4	6.522		96.75	5.645
	38.8	6.191		77.6	6.484		97	5.618
	38.9	6.358		77.8	6.412		97.25	5.455
	39	6.045		78	6.572		97.5	5.544
	39.1	6.155		78.2	6.403		97.75	5.298
	39.2	6.292		78.4	6.437		98	5.957
	39.3	6.367		78.6	6.358		98.25	5.924
	39.4	6.274		78.8	6.356		98.5	5.868
	39.5	6.138		79	6.361		98.75	5.817
	39.6	6.157		79.2	6.451		99	5.928
	39.7	6.439		79.4	6.412		99.25	5.703
	39.8	6.201		79.6	6.651		99.5	5.751
	39.9	6.233		79.8	6.516		99.75	5.665
	40	6.261		80	6.364		100	5.514
	40.1	6.066		80.2	6.519		100.25	5.708
	40.2	6.365		80.4	6.48		100.5	5.732
	40.3	6.323		80.6	6.537		100.75	5.732
	40.4	5.926		80.8	6.577		101	5.933
	40.5	6.237		81	6.484		101.25	5.714
	40.6	6.031		81.2	6.576		101.5	5.978
	40.7	6.418		81.4	6.658		101.75	5.817
	40.8	6.043		81.6	6.581		102	5.881
	40.9	6.155		81.8	6.448		102.25	6.034
	41	6.203		82	6.584		102.5	5.642
	41.1	6.01		82.2	6.491		102.75	5.938
	41.2	6.189		82.4	6.419		103	5.637
	41.3	6.117		82.6	6.613		103.25	5.65
	41.4	6.287		82.8	6.597		103.5	5.603
	41.5	6.251		83	6.527		103.75	5.632
	41.6	5.76		83.2	6.618		104	5.772
	41.7	6.02		83.4	6.798		104.25	5.575
	41.8	6.067		83.6	6.658		104.5	5.398
	41.9	6.105		83.8	6.714		104.75	5.62
	42	6.219		84	6.706		105	5.909
	42.1	6.233		84.2	6.636		105.25	5.761
	42.2	6.068		84.4	6.526		105.5	5.771
	42.3	6.091		84.6	6.61		105.75	5.727
	42.4	6.12		84.8	6.651		106	5.689
	42.5	6.117		85	6.691		106.25	5.304
	42.6	5.928		85.2	6.709		106.5	5.694
	42.7	5.984		85.4	6.727		106.75	5.545
	42.8	6.058		85.6	6.56		107	5.559
	42.9	6.085		85.8	6.595		107.25	5.764
	43	6.205		86	6.591		107.5	5.92
	43.1	6.227		86.2	6.675		107.75	5.43
	43.2	6.243		86.4	6.536		108	5.466
	43.3	5.912		86.6	6.701		108.25	5.634
	43.4	5.943		86.8	6.45		108.5	5.632
	43.5	6.152		87	6.394		108.75	5.635
	43.6	6.147		87.2	6.733		109	5.583
	43.7	5.8		87.4	6.468		109.25	5.376
	43.8	5.967		87.6	6.397		109.5	5.574
	43.9	5.806		87.8	6.352		109.75	5.537
	44	5.872		88	6.592		110	5.68
	44.1	6.074		88.2	6.698		110.25	5.742
	44.2	5.871		88.4	6.722		110.5	5.915
	44.3	6.02		88.6	6.633		110.75	5.799
	44.4	6.232		88.8	6.614		111	5.864
	44.5	6.044		89	6.361		111.25	6.071
	44.6	5.983		89.2	6.624		111.5	5.946
	44.7	5.776		89.4	6.383		111.75	5.817
	44.8	5.742		89.6	6.509		112	5.93
	44.9	5.819		89.8	6.531		112.25	5.849
	45	5.767		90	6.504		112.5	5.615
	45.1	5.991		90.2	6.561		112.75	5.837
	45.2	6.005		90.4	6.521		113	5.488
	45.3	5.983		90.6	6.512		113.25	5.426
	45.4	6.038		90.8	6.593		113.5	5.735
	45.5	5.977		91	6.485		113.75	5.626
	45.6	5.913		91.2	6.41		114	5.676
	45.7	6.03		91.4	6.414		114.25	5.493
	45.8	5.616		91.6	6.681		114.5	5.465
	45.9	5.85		91.8	6.592		114.75	5.449
	46	5.763		92	6.819		115	5.646
	46.1	6.022		92.2	6.828		115.25	5.572
	46.2	6.07		92.4	6.678		115.5	5.633
	46.3	6.201		92.6	6.737		115.75	5.55
	46.4	5.807		92.8	6.839		116	5.71
	46.5	5.848		93	6.825		116.25	5.453
	46.6	5.89		93.2	6.673		116.5	5.525
	46.7	5.944		93.4	6.609		116.75	5.839
	46.8	6.128		93.6	6.814		117	5.665
	46.9	5.839		93.8	6.648		117.25	5.633
	47	6.041		94	6.655		117.5	5.639
	47.1	6.082		94.2	6.715		117.75	5.611
	47.2	5.889		94.4	6.577		118	5.632
	47.3	5.849		94.6	6.686		118.25	5.327
	47.4	6.02		94.8	6.345		118.5	5.653
	47.5	5.614		95	6.585		118.75	5.599
	47.6	5.803		95.2	6.579		119	5.398
	47.7	5.642		95.4	6.625		119.25	5.49
	47.8	5.673		95.6	6.752		119.5	5.602
	47.9	5.685		95.8	6.53		119.75	5.606
	48	5.785		96	6.549		120	5.609
	48.1	5.58		96.2	6.641		120.25	5.537
	48.2	5.562		96.4	6.779		120.5	5.395
	48.3	5.819		96.6	6.649		120.75	5.548
	48.4	5.664		96.8	6.475		121	5.261
	48.5	5.529		97	6.6		121.25	5.385
	48.6	5.379		97.2	6.589		121.5	5.392
	48.7	5.515		97.4	6.741		121.75	5.401
	48.8	5.493		97.6	6.634		122	5.488
	48.9	5.543		97.8	6.489		122.25	5.532
	49	5.812		98	6.509		122.5	5.573
	49.1	5.624		98.2	6.52		122.75	5.33
	49.2	5.891		98.4	6.532		123	5.356
	49.3	5.617		98.6	6.766		123.25	5.521
	49.4	5.54		98.8	6.674		123.5	5.63
	49.5	5.739		99	6.552		123.75	5.457
	49.6	5.677		99.2	6.544		124	5.682
	49.7	5.74		99.4	6.487		124.25	5.495
	49.8	5.519		99.6	6.557		124.5	5.252
	49.9	5.554		99.8	6.427		124.75	5.47
	50	5.8		100	6.52		125	5.514
	50.1	5.658		100.2	6.476		125.25	5.531
	50.2	5.39		100.4	6.489		125.5	5.554
	50.3	5.561		100.6	6.513		125.75	5.51
	50.4	5.529		100.8	6.539		126	5.401
	50.5	5.477		101	6.678		126.25	5.438
	50.6	5.53		101.2	6.679		126.5	5.619
	50.7	5.421		101.4	6.686		126.75	5.65
	50.8	5.593		101.6	6.611		127	5.747
	50.9	5.635		101.8	6.686		127.25	5.451
	51	5.788		102	6.641		127.5	5.45
	51.1	5.677		102.2	6.549		127.75	5.6
	51.2	5.74		102.4	6.497		128	5.799
	51.3	6.043		102.6	6.521		128.25	5.437
	51.4	6.056		102.8	6.58		128.5	6.057
	51.5	5.823		103	6.61		128.75	6.086
	51.6	5.669		103.2	6.627		129	5.909
	51.7	5.89		103.4	6.587		129.25	5.763
	51.8	5.703		103.6	6.612		129.5	5.665
	51.9	6.011		103.8	6.537		129.75	5.731
	52	6.003		104	6.615		130	5.701
	52.1	6.047		104.2	6.597		130.25	5.674
	52.2	5.804		104.4	6.584		130.5	5.871
	52.3	5.53		104.6	6.602		130.75	5.791
	52.4	5.615		104.8	6.629		131	5.869
	52.5	5.717		105	6.585		131.25	5.564
	52.6	5.612		105.2	6.61		131.5	5.791
	52.7	5.695		105.4	6.533		131.75	5.536
	52.8	5.375		105.6	6.512		132	5.677
	52.9	5.639		105.8	6.542		132.25	5.806
	53	5.656		106	6.518		132.5	5.663
	53.1	5.764		106.2	6.652		132.75	5.85
	53.2	5.897		106.4	6.557		133	5.636
	53.3	5.995		106.6	6.694		133.25	5.645
	53.4	5.784		106.8	6.655		133.5	5.639
	53.5	5.733		107	6.609		133.75	5.564
	53.6	5.473		107.2	6.839		134	5.689
	53.7	5.636		107.4	6.943		134.25	5.897
	53.8	5.717		107.6	6.642		134.5	5.731
	53.9	5.671		107.8	6.785		134.75	5.526
	54	5.758		108	6.705		135	5.307
	54.1	5.646		108.2	6.653		135.25	5.679
	54.2	5.877		108.4	6.814		135.5	5.503
	54.3	5.51		108.6	6.825		135.75	5.46
	54.4	5.599		108.8	6.683		136	5.477
	54.5	5.68		109	6.77		136.25	5.389
	54.6	5.627		109.2	6.669		136.5	5.284
	54.7	5.4		109.4	6.768		136.75	5.65
	54.8	5.665		109.6	6.8		137	5.352
	54.9	5.62		109.8	6.672		137.25	5.246
	55	5.662		110	6.74		137.5	5.408
	55.1	5.538		110.2	6.769		137.75	5.198
	55.2	5.502		110.4	6.785		138	5.16
	55.3	5.771		110.6	6.839		138.25	5.34
	55.4	5.659		110.8	6.765		138.5	5.44
	55.5	5.824		111	6.676		138.75	5.719
	55.6	5.885		111.2	6.715		139	5.698
	55.7	5.618		111.4	6.614		139.25	5.817
	55.8	5.653		111.6	6.751		139.5	5.821
	55.9	5.607		111.8	6.705		139.75	5.556
	56	5.832		112	6.596		140	5.524
	56.1	5.84		112.2	6.721		140.25	5.419
	56.2	5.889		112.4	6.696		140.5	5.611
	56.3	6.159		112.6	6.856		140.75	5.403
	56.4	5.714		112.8	6.622		141	5.617
	56.5	5.651		113	6.607		141.25	5.647
	56.6	5.754		113.2	6.721		141.5	5.415
	56.7	5.558		113.4	6.703		141.75	5.408
	56.8	5.821		113.6	6.526		142	5.463
	56.9	5.666		113.8	6.668		142.25	5.498
	57	5.57		114	6.398		142.5	5.726
	57.1	5.389		114.2	6.696		142.75	5.594
	57.2	5.375		114.4	6.789		143	5.614
	57.3	5.51		114.6	6.6		143.25	5.581
	57.4	5.587		114.8	6.644		143.5	5.576
	57.5	5.688		115	6.57		143.75	5.502
	57.6	5.889		115.2	6.497		144	5.58
	57.7	5.655		115.4	6.581		144.25	5.608
	57.8	5.89		115.6	6.489		144.5	5.746
	57.9	5.666		115.8	6.492		144.75	5.83
	58	6.225		116	6.863		145	5.883
	58.1	6.009		116.2	6.937		145.25	5.627
	58.2	5.858		116.4	6.854		145.5	5.518
	58.3	5.881		116.6	6.855		145.75	5.664
	58.4	5.821		116.8	6.918		146	5.471
	58.5	5.807		117	6.904		146.25	5.744
	58.6	5.801		117.2	6.84		146.5	5.672
	58.7	5.534		117.4	6.885		146.75	5.865
	58.8	5.701		117.6	6.833		147	5.657
	58.9	5.69		117.8	6.782		147.25	5.737
	59	5.73		118	7		147.5	5.862
	59.1	5.461		118.2	6.811		147.75	5.851
	59.2	5.555		118.4	6.952		148	5.874
	59.3	5.668		118.6	6.808		148.25	5.768
	59.4	5.839		118.8	6.971		148.5	5.701
	59.5	5.599		119	6.84		148.75	5.87
	59.6	5.625		119.2	6.737		149	5.769
	59.7	5.913		119.4	6.836		149.25	5.754
	59.8	5.832		119.6	6.925		149.5	5.836
	59.9	5.777		119.8	6.735		149.75	5.601
	60	5.653		120	6.99		150	5.488
	60.1	5.737		120.2	6.928		150.25	5.608
	60.2	5.992		120.4	6.949		150.5	5.74
	60.3	5.888		120.6	6.907		150.75	5.693
	60.4	5.783		120.8	7.065		151	5.658
	60.5	5.967		121	6.979		151.25	5.454
	60.6	5.572		121.2	7.054		151.5	5.313
	60.7	5.514		121.4	7.037		151.75	5.642
	60.8	5.757		121.6	6.845		152	5.651
	60.9	5.88		121.8	6.951		152.25	5.622
	61	5.978		122	6.997		152.5	5.466
	61.1	5.859		122.2	7.154		152.75	5.424
	61.2	5.737		122.4	7.058		153	5.535
	61.3	5.821		122.6	6.98		153.25	5.483
	61.4	5.722		122.8	6.948		153.5	5.501
	61.5	5.692		123	7.073		153.75	5.332
	61.6	5.87		123.2	7.053		154	5.285
	61.7	6.05		123.4	6.864		154.25	5.329
	61.8	5.72		123.6	6.823		154.5	5.579
	61.9	5.858		123.8	6.756		154.75	5.522
	62	5.808		124	6.984		155	5.619
	62.1	5.805		124.2	6.837		155.25	5.445
	62.2	5.75		124.4	6.594		155.5	5.416
	62.3	5.829		124.6	6.794		155.75	5.52
	62.4	5.959		124.8	6.876		156	5.402
	62.5	5.741		125	6.85		156.25	5.473
	62.6	5.798		125.2	6.924		156.5	5.671
	62.7	5.885		125.4	6.99		156.75	5.637
	62.8	5.93		125.6	6.961		157	5.525
	62.9	5.836		125.8	6.855		157.25	5.682
	63	5.685		126	6.962		157.5	5.493
	63.1	5.952		126.2	7.028		157.75	5.708
	63.2	5.804		126.4	7.138		158	5.544
	63.3	5.661		126.6	6.86		158.25	5.527
	63.4	5.696		126.8	6.975		158.5	5.453
	63.5	5.609		127	6.972		158.75	5.84
	63.6	6.007		127.2	6.977		159	5.403
	63.7	5.923		127.4	7.028		159.25	5.614
	63.8	5.813		127.6	6.934		159.5	5.478
	63.9	5.746		127.8	7.024		159.75	5.809
	64	5.981		128	7.079		160	5.78
	64.1	5.717		128.2	6.909		160.25	5.66
	64.2	5.908		128.4	7.138		160.5	5.519
	64.3	5.807		128.6	6.985		160.75	5.72
	64.4	5.689		128.8	7.021		161	5.616
	64.5	5.661		129	6.943		161.25	5.753
	64.6	5.876		129.2	6.93		161.5	5.761
	64.7	6.077		129.4	7.039		161.75	5.909
	64.8	6.115		129.6	6.874		162	5.788
	64.9	6.115		129.8	7.005		162.25	5.62
	65	6.212		130	6.874		162.5	5.586
	65.1	6.01		130.2	6.916		162.75	5.709
	65.2	6.07		130.4	6.973		163	5.666
	65.3	6.085		130.6	6.974		163.25	5.66
	65.4	6.015		130.8	6.87		163.5	5.54
	65.5	6.312		131	6.899		163.75	5.777
	65.6	5.979		131.2	6.956		164	5.791
	65.7	6.268		131.4	7.089		164.25	5.902
	65.8	5.721		131.6	7.061		164.5	5.417
	65.9	5.782		131.8	7.081		164.75	5.53
	66	5.994		132	7.211		165	5.656
	66.1	5.802		132.2	7.068		165.25	5.848
	66.2	5.73		132.4	7.036		165.5	5.807
	66.3	5.931		132.6	7.062		165.75	5.79
	66.4	5.967		132.8	7.02		166	5.816
	66.5	5.864		133	7.089		166.25	5.491
	66.6	5.723		133.2	7.199		166.5	5.792
	66.7	5.687		133.4	7.027		166.75	5.648
	66.8	5.773		133.6	6.944		167	5.717
	66.9	5.911		133.8	7.119		167.25	5.636
	67	6.018		134	7.033		167.5	5.564
	67.1	6.034		134.2	7.079		167.75	5.549
	67.2	6.307		134.4	6.996		168	5.368
	67.3	5.901		134.6	7.028		168.25	5.47
	67.4	6.01		134.8	7.02		168.5	5.861
	67.5	6.166		135	7.113		168.75	5.621
	67.6	6.035		135.2	7.129		169	5.513
	67.7	6.094		135.4	7.2		169.25	5.42
	67.8	5.9		135.6	7.172		169.5	5.445
	67.9	5.808		135.8	7.102		169.75	5.581
	68	5.862		136	6.93		170	5.517
	68.1	5.692		136.2	6.899		170.25	5.421
	68.2	5.926		136.4	7.107		170.5	5.461
	68.3	5.892		136.6	7.186		170.75	5.927
	68.4	6.009		136.8	7.086		171	5.566
	68.5	5.853		137	7.181		171.25	5.453
	68.6	5.887		137.2	7.032		171.5	5.586
	68.7	5.636		137.4	6.968		171.75	5.659
	68.8	5.765		137.6	6.978		172	5.542
	68.9	5.75		137.8	7.112		172.25	5.669
	69	5.939		138	7.064		172.5	5.915
	69.1	5.831		138.2	7.143		172.75	5.799
	69.2	6.078		138.4	7.171		173	5.793
	69.3	5.775		138.6	7.029		173.25	5.798
	69.4	5.715		138.8	6.957		173.5	5.736
	69.5	5.702		139	7.013		173.75	5.863
	69.6	5.567		139.2	6.906		174	5.904
	69.7	5.764		139.4	6.898		174.25	6.093
	69.8	5.605		139.6	7.162		174.5	5.629
	69.9	5.871		139.8	7.092		174.75	5.507
	70	5.984		140	7.136		175	5.33
	70.1	5.71		140.2	6.993		175.25	5.449
	70.2	5.674		140.4	7.168		175.5	5.731
	70.3	6.073		140.6	7.142		175.75	5.631
	70.4	5.949		140.8	7.001		176	5.709
	70.5	5.8		141	7.137		176.25	5.792
	70.6	6.034		141.2	7.068		176.5	5.684
	70.7	5.997		141.4	7.131		176.75	5.581
	70.8	5.752		141.6	7.067		177	5.458
	70.9	5.938		141.8	6.958		177.25	5.592
	71	5.96		142	6.969		177.5	5.575
	71.1	5.616		142.2	7.117		177.75	5.524
	71.2	6.121		142.4	6.955		178	5.464
	71.3	6.158		142.6	6.998		178.25	5.284
	71.4	5.93		142.8	7.025		178.5	5.345
	71.5	6.473		143	6.883		178.75	5.498
	71.6	5.918		143.2	6.87		179	5.526
	71.7	5.861		143.4	7.062		179.25	5.373
	71.8	5.833		143.6	6.954		179.5	5.742
	71.9	6.215		143.8	7.029		179.75	5.65
	72	6.031		144	7.16		180	5.426
	72.1	6.205		144.2	6.862		180.25	5.663
	72.2	5.916		144.4	7.053		180.5	5.679
	72.3	5.91		144.6	7.077		180.75	5.697
	72.4	6.042		144.8	7.099		181	5.535
	72.5	6.008		145	7.045		181.25	5.518
	72.6	5.704		145.2	6.961		181.5	5.686
	72.7	5.646		145.4	7.055		181.75	5.648
	72.8	5.611		145.6	7.005		182	5.42
	72.9	5.752		145.8	7.044		182.25	5.533
	73	5.823		146	7.072		182.5	5.59
	73.1	5.807		146.2	6.999		182.75	5.449
	73.2	5.832		146.4	7.02		183	5.487
	73.3	6.031		146.6	6.981		183.25	5.648
	73.4	5.871		146.8	6.872		183.5	5.5
	73.5	5.912		147	6.997		183.75	5.743
	73.6	6.154		147.2	6.868		184	5.668
	73.7	5.889		147.4	6.926		184.25	5.693
	73.8	5.944		147.6	6.856		184.5	5.513
	73.9	6.118		147.8	6.94		184.75	5.604
	74	5.957		148	6.995		185	5.519
	74.1	6.208		148.2	7.034		185.25	5.526
	74.2	6.173		148.4	7.007		185.5	5.391
	74.3	6.319		148.6	7.184		185.75	5.392
	74.4	6.007		148.8	7.057		186	5.226
	74.5	5.816		149	6.955		186.25	5.351
	74.6	5.893		149.2	7.019		186.5	5.222
	74.7	5.999		149.4	6.903		186.75	5.502
	74.8	5.688		149.6	6.955		187	5.52
	74.9	5.599		149.8	6.994		187.25	5.423
	75	5.728		150	7.121		187.5	5.494
	75.1	5.966		150.2	7.063		187.75	5.491
	75.2	6.009		150.4	6.975		188	5.556
	75.3	5.844		150.6	7.058		188.25	5.515
	75.4	5.941		150.8	6.985		188.5	5.466
	75.5	5.643		151	7.09		188.75	5.571
	75.6	5.748		151.2	6.978		189	5.52
	75.7	5.816		151.4	6.968		189.25	5.541
	75.8	5.582		151.6	6.931		189.5	5.53
	75.9	5.657		151.8	7.011		189.75	5.431
	76	5.789		152	7.077		190	5.415
	76.1	5.689		152.2	6.941		190.25	5.457
	76.2	5.948		152.4	6.852		190.5	5.423
	76.3	5.914		152.6	6.924		190.75	5.458
	76.4	5.945		152.8	6.909		191	5.597
	76.5	5.591		153	6.835		191.25	5.604
	76.6	5.569		153.2	6.797		191.5	5.552
	76.7	5.947		153.4	6.87		191.75	5.496
	76.8	5.51		153.6	6.921		192	5.581
	76.9	5.769		153.8	6.943		192.25	5.521
	77	5.571		154	6.811		192.5	5.564
	77.1	5.807		154.2	6.821		192.75	5.645
	77.2	5.641		154.4	6.849		193	5.542
	77.3	5.371		154.6	6.887		193.25	5.692
	77.4	5.522		154.8	6.9		193.5	5.633
	77.5	5.659		155	6.792		193.75	5.658
	77.6	5.541		155.2	6.876		194	5.541
	77.7	5.579		155.4	6.919		194.25	5.682
	77.8	5.498		155.6	6.908		194.5	5.493
	77.9	5.426		155.8	6.99		194.75	5.592
	78	5.515		156	7.048		195	5.403
	78.1	5.523		156.2	6.935		195.25	5.777
	78.2	5.626		156.4	7.055		195.5	5.683
	78.3	5.646		156.6	7.025		195.75	5.665
	78.4	5.628		156.8	7.005		196	5.542
	78.5	5.509		157	7.144		196.25	6.004
	78.6	5.478		157.2	7.019		196.5	5.649
	78.7	5.755		157.4	6.921		196.75	5.594
	78.8	5.902		157.6	6.967		197	5.786
	78.9	5.663		157.8	6.863		197.25	5.601
	79	5.655		158	6.978		197.5	5.687
	79.1	5.438		158.2	6.897		197.75	5.529
	79.2	5.538		158.4	6.976		198	5.636
	79.3	5.668		158.6	7.037		198.25	5.571
	79.4	5.506		158.8	6.992		198.5	5.412
	79.5	5.472		159	6.969		198.75	5.257
	79.6	5.468		159.2	7.007		199	5.615
	79.7	5.728		159.4	6.979		199.25	5.44
	79.8	5.833		159.6	7.077		199.5	5.608
	79.9	5.729		159.8	7.141		199.75	5.716
	80	5.637		160	7.151		200	5.611
	80.1	5.812		160.2	7.15		200.25	5.743
	80.2	5.729		160.4	7.093		200.5	5.895
	80.3	5.919		160.6	7.168		200.75	5.601
	80.4	5.641		160.8	7.304		201	5.502
	80.5	5.624		161	7.167		201.25	5.73
	80.6	5.615		161.2	7.285		201.5	5.633
	80.7	5.587		161.4	7.067		201.75	5.748
	80.8	5.606		161.6	7.088		202	5.787
	80.9	5.789		161.8	7.245		202.25	5.738
	81	5.601		162	7.059		202.5	5.807
	81.1	5.522		162.2	7.269		202.75	5.768
	81.2	5.473		162.4	7.402		203	5.651
	81.3	5.592		162.6	7.313		203.25	5.645
	81.4	5.409		162.8	7.248		203.5	5.626
	81.5	5.367		163	7.245		203.75	5.822
	81.6	5.586		163.2	7.317		204	5.645
	81.7	5.603		163.4	7.202		204.25	5.525
	81.8	5.705		163.6	7.293		204.5	5.697
	81.9	5.77		163.8	7.154		204.75	5.73
	82	5.819		164	7.1		205	5.598
	82.1	5.758		164.2	7.086		205.25	5.691
	82.2	5.528		164.4	7.26		205.5	5.364
	82.3	5.634		164.6	7.27		205.75	5.376
	82.4	5.716		164.8	7.2		206	5.471
	82.5	5.718		165	7.264		206.25	5.618
	82.6	5.7		165.2	7.204		206.5	5.617
	82.7	5.402		165.4	7.228		206.75	5.479
	82.8	5.65		165.6	7.216		207	5.387
	82.9	5.428		165.8	7.245		207.25	5.72
	83	5.532		166	7.168		207.5	5.689
	83.1	5.657		166.2	7.241		207.75	5.528
	83.2	5.638		166.4	7.165		208	5.685
	83.3	5.517		166.6	7.037		208.25	5.81
	83.4	5.632		166.8	6.919		208.5	5.732
	83.5	5.661		167	6.957		208.75	5.81
	83.6	5.546		167.2	7.005		209	5.473
	83.7	5.667		167.4	6.981		209.25	5.742
	83.8	5.693		167.6	7.165		209.5	5.528
	83.9	5.665		167.8	6.988		209.75	5.697
	84	5.628		168	7.082		210	5.731
	84.1	5.647		168.2	7.17		210.25	5.718
	84.2	5.408		168.4	7.139		210.5	5.794
	84.3	5.48		168.6	7.218		210.75	5.818
	84.4	5.565		168.8	7.057		211	5.831
	84.5	5.237		169	7.014		211.25	5.74
	84.6	5.417		169.2	7.174		211.5	5.866
	84.7	5.443		169.4	7.103		211.75	5.779
	84.8	5.713		169.6	7.133		212	5.972
	84.9	5.618		169.8	7.197		212.25	5.792
	85	5.84		170	7.178		212.5	5.668
	85.1	5.698		170.2	7.196		212.75	5.703
	85.2	6.042		170.4	7.163		213	5.746
	85.3	6.045		170.6	7.203		213.25	5.929
	85.4	5.847		170.8	7.333		213.5	5.779
	85.5	6.073		171	7.175		213.75	5.917
	85.6	5.961		171.2	7.17		214	5.826
	85.7	5.602		171.4	7.185		214.25	5.729
	85.8	5.846		171.6	7.121		214.5	5.814
	85.9	5.952		171.8	7.206		214.75	5.9
	86	6.005		172	6.951		215	5.702
	86.1	5.868		172.2	7.079		215.25	5.794
	86.2	6.044		172.4	7.123		215.5	5.599
	86.3	5.976		172.6	7.161		215.75	5.565
	86.4	5.722		172.8	7.168		216	5.861
	86.5	5.955		173	7.062		216.25	5.79
	86.6	5.928		173.2	6.877		216.5	5.863
	86.7	6.041		173.4	6.889		216.75	5.651
	86.8	5.772		173.6	6.947		217	5.878
	86.9	5.978		173.8	6.953		217.25	5.942
	87	6.106		174	6.893		217.5	5.803
	87.1	5.812		174.2	6.841		217.75	5.923
	87.2	5.76		174.4	6.969		218	5.924
	87.3	5.789		174.6	6.914		218.25	5.891
	87.4	5.9		174.8	6.991		218.5	6.06
	87.5	5.971		175	6.955		218.75	5.905
	87.6	5.702		175.2	7.03		219	5.881
	87.7	5.575		175.4	7.018		219.25	5.83
	87.8	5.756		175.6	7.045		219.5	6.028
	87.9	5.619		175.8	7.126		219.75	6.16
	88	5.854		176	7.151		220	6.089
	88.1	5.644		176.2	7.125		220.25	5.862
	88.2	5.635		176.4	7.094		220.5	6.114
	88.3	5.789		176.6	7.205		220.75	6.161
	88.4	5.503		176.8	7.038		221	5.894
	88.5	5.74		177	7.074		221.25	5.986
	88.6	5.588		177.2	7.126		221.5	5.976
	88.7	5.526		177.4	7.088		221.75	6.029
	88.8	5.77		177.6	7.098		222	5.775
	88.9	5.862		177.8	7.172		222.25	5.904
	89	5.744		178	7.23		222.5	6.061
	89.1	6.089		178.2	7.076		222.75	5.764
	89.2	5.889		178.4	7.191		223	6.065
	89.3	5.879		178.6	7.199		223.25	5.901
	89.4	5.921		178.8	7.095		223.5	5.992
	89.5	5.816		179	7.255		223.75	5.897
	89.6	5.513		179.2	7.122		224	5.864
	89.7	5.843		179.4	7.065		224.25	6.074
	89.8	5.684		179.6	6.968		224.5	6.018
	89.9	5.629		179.8	7.092		224.75	6.024
	90	5.652		180	7.018		225	5.913
	90.1	5.663		180.2	7.161		225.25	5.814
	90.2	5.794		180.4	7.028		225.5	5.882
	90.3	5.537		180.6	6.882		225.75	5.893
	90.4	5.809		180.8	6.884		226	6.031
	90.5	5.816		181	6.953		226.25	5.655
	90.6	5.76		181.2	6.976		226.5	6.034
	90.7	5.524		181.4	6.943		226.75	5.987
	90.8	5.717		181.6	6.934		227	5.931
	90.9	5.724		181.8	6.857		227.25	5.746
	91	5.604		182	7.017		227.5	5.763
	91.1	5.654		182.2	6.879		227.75	5.883
	91.2	5.61		182.4	6.887		228	5.831
	91.3	5.752		182.6	6.797		228.25	5.884
	91.4	5.71		182.8	6.958		228.5	5.805
	91.5	5.718		183	6.943		228.75	6.004
	91.6	5.548		183.2	6.903		229	5.854
	91.7	5.474		183.4	7.011		229.25	5.923
	91.8	5.583		183.6	6.922		229.5	5.803
	91.9	5.425		183.8	6.899		229.75	5.911
	92	5.254		184	6.787		230	6.041
	92.1	5.543		184.2	6.833		230.25	5.864
	92.2	5.53		184.4	6.949		230.5	5.961
	92.3	5.286		184.6	6.933		230.75	5.896
	92.4	5.514		184.8	6.875		231	6.069
	92.5	5.461		185	6.945		231.25	5.937
	92.6	5.306		185.2	6.9		231.5	6.194
	92.7	5.279		185.4	6.83		231.75	6.218
	92.8	5.67		185.6	6.796		232	6.193
	92.9	5.68		185.8	6.904		232.25	6.014
	93	5.662		186	6.936		232.5	6.1
	93.1	5.609		186.2	6.911		232.75	6.035
	93.2	5.673		186.4	6.944		233	6.245
	93.3	5.751		186.6	6.879		233.25	6.051
	93.4	5.726		186.8	6.84		233.5	5.941
	93.5	5.663		187	7.008		233.75	6.009
	93.6	5.493		187.2	7.049		234	5.947
	93.7	5.532		187.4	6.924		234.25	6.134
	93.8	5.551		187.6	7.185		234.5	5.88
	93.9	5.596		187.8	7.008		234.75	5.917
	94	5.645		188	7.046		235	6.051
	94.1	5.562		188.2	7.141		235.25	6.007
	94.2	5.694		188.4	7.072		235.5	6.041
	94.3	5.492		188.6	7.081		235.75	5.998
	94.4	5.483		188.8	7.165		236	5.952
	94.5	5.533		189	7.137		236.25	6.026
	94.6	5.684		189.2	7.036		236.5	5.985
	94.7	5.456		189.4	7.141		236.75	5.974
	94.8	5.703		189.6	7.04		237	5.837
	94.9	5.62		189.8	7.173		237.25	5.945
	95	5.766		190	7.162		237.5	5.889
	95.1	5.542		190.2	7.093		237.75	6.254
	95.2	5.58		190.4	6.947		238	5.783
	95.3	5.62		190.6	6.92		238.25	5.955
	95.4	5.704		190.8	6.869		238.5	6.159
	95.5	5.802		191	6.961		238.75	5.884
	95.6	5.734		191.2	7.021		239	5.957
	95.7	5.667		191.4	7.029		239.25	6.085
	95.8	5.536		191.6	6.992		239.5	5.992
	95.9	5.664		191.8	7.044		239.75	6.001
	96	5.5		192	7.085		240	5.945
	96.1	5.482		192.2	7.041		240.25	6.113
	96.2	5.523		192.4	7.067		240.5	5.929
	96.3	5.482		192.6	7.117		240.75	5.918
	96.4	5.555		192.8	7.026		241	6.013
	96.5	5.676		193	7.035		241.25	6.022
	96.6	5.607		193.2	7.101		241.5	5.826
	96.7	5.359		193.4	6.921		241.75	6.122
	96.8	5.57		193.6	7.016		242	5.928
	96.9	5.196		193.8	6.896		242.25	6.154
	97	5.484		194	7.035		242.5	6.102
	97.1	5.447		194.2	7.086		242.75	5.864
	97.2	5.619		194.4	6.927		243	5.991
	97.3	5.52		194.6	7.081		243.25	6.074
	97.4	5.533		194.8	7.119		243.5	5.918
	97.5	5.493		195	6.999		243.75	6.019
	97.6	5.627		195.2	7.236		244	5.896
	97.7	5.581		195.4	6.966		244.25	5.942
	97.8	5.421		195.6	7.006		244.5	5.718
	97.9	5.449		195.8	7.027		244.75	5.787
	98	5.594		196	6.98		245	5.749
	98.1	5.691		196.2	7.026		245.25	5.604
	98.2	5.622		196.4	6.796		245.5	5.884
	98.3	5.502		196.6	6.794		245.75	5.958
	98.4	5.627		196.8	7.074		246	5.794
	98.5	5.605		197	6.865		246.25	5.894
	98.6	5.47		197.2	6.975		246.5	6.008
	98.7	5.43		197.4	6.93		246.75	5.967
	98.8	5.504		197.6	6.768		247	6.067
	98.9	5.636		197.8	6.975		247.25	6.207
	99	5.485		198	6.876		247.5	6.199
	99.1	5.447		198.2	7.034		247.75	6.16
	99.2	5.531		198.4	7.068		248	6.003
	99.3	5.523		198.6	7.168		248.25	6.159
	99.4	5.624		198.8	7.107		248.5	6.119
	99.5	5.565		199	6.936		248.75	5.947
	99.6	5.616		199.2	7.1		249	6.166
	99.7	5.606		199.4	7.102		249.25	6.145
	99.8	5.873		199.6	6.999		249.5	6.276
	99.9	5.677		199.8	6.99		249.75	6.104
	100	5.546		200	7.077		250	6.192
	100.1	5.649		200.2	7.094		250.25	6.215
	100.2	5.5		200.4	7.145
	100.3	5.646		200.6	7.108
	100.4	5.449		200.8	7.105
	100.5	5.577		201	7.228
	100.6	5.52		201.2	7.014
	100.7	5.58		201.4	6.947
	100.8	5.49		201.6	7.142
	100.9	5.518		201.8	7.143
	101	5.545		202	7.227
	101.1	5.549		202.2	7.085
	101.2	5.656		202.4	7.066
	101.3	5.785		202.6	7.026
	101.4	5.842		202.8	7.099
	101.5	5.724		203	7.141
	101.6	5.769		203.2	7.028
	101.7	5.713		203.4	7.229
	101.8	5.714		203.6	7.136
	101.9	5.726		203.8	7.051
	102	5.688		204	7.125
	102.1	5.753		204.2	7.054
	102.2	5.826		204.4	7.216
	102.3	5.867		204.6	7.172
	102.4	5.667		204.8	7.153
	102.5	5.56		205	7.211
	102.6	5.85		205.2	7.044
	102.7	5.674		205.4	7.073
	102.8	5.637		205.6	7.104
	102.9	5.559		205.8	7.179
	103	5.471		206	7.12
	103.1	5.722		206.2	6.976
	103.2	5.841		206.4	7.011
	103.3	5.897		206.6	7.126
	103.4	5.839		206.8	6.89
	103.5	5.91		207	6.961
	103.6	5.869		207.2	6.989
	103.7	5.99		207.4	6.958
	103.8	5.856		207.6	7.062
	103.9	5.745		207.8	7.02
	104	5.626		208	6.876
	104.1	5.685		208.2	6.95
	104.2	5.688		208.4	6.837
	104.3	5.587		208.6	6.947
	104.4	5.515		208.8	6.881
	104.5	5.668		209	6.856
	104.6	5.87		209.2	6.803
	104.7	5.708		209.4	6.996
	104.8	5.676		209.6	7.067
	104.9	5.805		209.8	7.162
	105	5.742		210	7.165
	105.1	5.9		210.2	7.126
	105.2	5.873		210.4	6.994
	105.3	6.183		210.6	6.92
	105.4	5.931		210.8	6.955
	105.5	5.993		211	6.916
	105.6	5.881		211.2	6.896
	105.7	5.84		211.4	6.918
	105.8	5.749		211.6	6.913
	105.9	5.943		211.8	6.905
	106	5.904		212	6.816
	106.1	5.784		212.2	6.895
	106.2	5.752		212.4	6.808
	106.3	5.899		212.6	6.872
	106.4	5.703		212.8	6.902
	106.5	5.532		213	6.88
	106.6	5.697		213.2	7.132
	106.7	6.039		213.4	6.947
	106.8	5.65		213.6	7.09
	106.9	5.646		213.8	7.055
	107	6.043		214	7.132
	107.1	5.628		214.2	6.94
	107.2	5.547		214.4	6.946
	107.3	5.562		214.6	6.997
	107.4	5.488		214.8	6.953
	107.5	5.919		215	6.944
	107.6	5.982		215.2	7.036
	107.7	5.69		215.4	6.963
	107.8	5.803		215.6	6.882
	107.9	5.879		215.8	6.826
	108	5.917		216	6.891
	108.1	5.842		216.2	6.986
	108.2	5.726		216.4	6.939
	108.3	5.902		216.6	6.952
	108.4	5.675		216.8	6.938
	108.5	5.89		217	6.875
	108.6	5.525		217.2	6.933
	108.7	5.578		217.4	6.881
	108.8	5.556		217.6	7.016
	108.9	5.664		217.8	6.989
	109	5.884		218	6.934
	109.1	5.66		218.2	7.045
	109.2	5.848		218.4	6.935
	109.3	5.645		218.6	6.938
	109.4	5.843		218.8	6.904
	109.5	5.981		219	7.09
	109.6	6.034		219.2	6.984
	109.7	5.856		219.4	6.95
	109.8	5.824		219.6	7.04
	109.9	5.813		219.8	6.997
	110	5.935		220	7.044
	110.1	5.883		220.2	7.022
	110.2	5.818		220.4	7.004
	110.3	5.793		220.6	6.929
	110.4	5.966		220.8	6.85
	110.5	5.747		221	7.094
	110.6	5.854		221.2	7.062
	110.7	5.753		221.4	7.183
	110.8	5.613		221.6	7.057
	110.9	5.643		221.8	6.981
	111	5.866		222	6.976
	111.1	5.782		222.2	7.002
	111.2	5.847		222.4	6.962
	111.3	5.815		222.6	7.162
	111.4	5.884		222.8	7.099
	111.5	5.631		223	7.042
	111.6	5.73		223.2	7.046
	111.7	5.712		223.4	7.01
	111.8	5.539		223.6	7.09
	111.9	5.728		223.8	7.052
	112	5.638		224	7.035
	112.1	5.631		224.2	7.099
	112.2	5.847		224.4	7.03
	112.3	5.585		224.6	6.87
	112.4	5.909		224.8	7.004
	112.5	6.019		225	7.058
	112.6	5.824		225.2	7.074
	112.7	5.595		225.4	7.128
	112.8	5.787		225.6	7.038
	112.9	5.927		225.8	7.052
	113	5.921		226	7.115
	113.1	5.78		226.2	7.195
	113.2	6.068		226.4	7.007
	113.3	5.793		226.6	6.99
	113.4	5.649		226.8	7.002
	113.5	5.835		227	7.167
	113.6	5.677		227.2	7.228
	113.7	5.692		227.4	7.085
	113.8	5.806		227.6	7.109
	113.9	5.893		227.8	7.047
	114	5.605		228	7.017
	114.1	5.532		228.2	7.141
	114.2	5.554		228.4	7.12
	114.3	5.499		228.6	7.128
	114.4	5.599		228.8	7.095
	114.5	5.618		229	7.138
	114.6	5.713		229.2	7.091
	114.7	5.713		229.4	7.07
	114.8	5.776		229.6	7.171
	114.9	5.584		229.8	6.999
	115	5.807		230	7.138
	115.1	5.774		230.2	7.099
	115.2	5.638		230.4	7.083
	115.3	5.712		230.6	7.057
	115.4	5.738		230.8	7.049
	115.5	5.727		231	7.05
	115.6	5.781		231.2	7.068
	115.7	5.486		231.4	7.146
	115.8	5.777		231.6	7.227
	115.9	5.609		231.8	7.1
	116	5.556		232	7.183
	116.1	5.741		232.2	7.134
	116.2	5.551		232.4	7.063
	116.3	5.657		232.6	7.105
	116.4	5.667		232.8	7.052
	116.5	5.991		233	7.08
	116.6	5.726		233.2	7.106
	116.7	5.898		233.4	7.072
	116.8	5.901		233.6	6.994
	116.9	5.933		233.8	7.067
	117	5.977		234	7.038
	117.1	5.742		234.2	7.009
	117.2	5.771		234.4	6.978
	117.3	5.925		234.6	6.951
	117.4	5.954		234.8	6.917
	117.5	5.795		235	7.043
	117.6	5.934		235.2	6.993
	117.7	5.728		235.4	7.097
	117.8	6.009		235.6	7.114
	117.9	5.756		235.8	7.107
	118	5.66		236	7.048
	118.1	5.539		236.2	7.031
	118.2	5.646		236.4	7.058
	118.3	5.664		236.6	7.112
	118.4	5.739		236.8	7.12
	118.5	5.758		237	7.108
	118.6	5.818		237.2	7.068
	118.7	5.726		237.4	7.075
	118.8	6.048		237.6	7.215
	118.9	5.956		237.8	7.146
	119	5.71		238	7.239
	119.1	5.87		238.2	7.193
	119.2	5.739		238.4	6.946
	119.3	6.019		238.6	7.116
	119.4	5.847		238.8	7.028
	119.5	5.828		239	7.05
	119.6	5.806		239.2	7.013
	119.7	5.835		239.4	7.089
	119.8	5.714		239.6	7.042
	119.9	5.746		239.8	7.11
	120	5.878		240	7.077
	120.1	5.797		240.2	7.084
	120.2	5.705		240.4	6.993
	120.3	5.858		240.6	7.056
	120.4	6.035		240.8	7.069
	120.5	5.839		241	6.837
	120.6	5.716		241.2	6.859
	120.7	5.746		241.4	6.919
	120.8	5.546		241.6	7.046
	120.9	5.765		241.8	7.03
	121	5.572		242	6.992
	121.1	5.68		242.2	6.873
	121.2	5.738		242.4	6.943
	121.3	5.637		242.6	7.036
	121.4	5.783		242.8	7.062
	121.5	5.683		243	6.907
	121.6	5.603		243.2	6.899
	121.7	5.777		243.4	7.059
	121.8	5.76		243.6	6.892
	121.9	5.485		243.8	6.89
	122	5.465		244	7.197
	122.1	5.611		244.2	6.988
	122.2	5.537		244.4	7.017
	122.3	5.718		244.6	7.041
	122.4	5.61		244.8	7.014
	122.5	5.551		245	7.095
	122.6	5.51		245.2	7.257
	122.7	5.597		245.4	7.099
	122.8	5.591		245.6	6.898
	122.9	5.921		245.8	6.992
	123	5.714		246	7.09
	123.1	5.602		246.2	7.022
	123.2	5.716		246.4	7.028
	123.3	5.653		246.6	6.996
	123.4	5.753		246.8	6.934
	123.5	5.842		247	6.953
	123.6	5.646		247.2	6.916
	123.7	5.965		247.4	6.975
	123.8	5.812		247.6	6.995
	123.9	5.619		247.8	6.914
	124	5.813		248	7.011
	124.1	5.892		248.2	6.999
	124.2	5.726		248.4	6.948
	124.3	5.629		248.6	6.976
	124.4	5.88		248.8	6.993
	124.5	5.671		249	7.08
	124.6	5.698		249.2	7.008
	124.7	5.693		249.4	7.061
	124.8	5.826		249.6	6.988
	124.9	5.703		249.8	6.993
	125	5.53		250	6.879
	125.1	5.7		250.2	6.858
	125.2	5.783
	125.3	5.666
	125.4	5.894
	125.5	5.818
	125.6	6.105
	125.7	5.794
	125.8	5.664
	125.9	5.795
	126	5.939
	126.1	5.829
	126.2	5.846
	126.3	6.01
	126.4	5.726
	126.5	5.687
	126.6	5.649
	126.7	5.73
	126.8	5.888
	126.9	5.925
	127	5.879
	127.1	5.938
	127.2	5.702
	127.3	5.721
	127.4	5.712
	127.5	5.757
	127.6	5.771
	127.7	5.959
	127.8	6.056
	127.9	5.833
	128	6.102
	128.1	5.949
	128.2	6.048
	128.3	5.836
	128.4	6.039
	128.5	6.048
	128.6	5.794
	128.7	5.995
	128.8	6.09
	128.9	5.875
	129	5.801
	129.1	5.984
	129.2	5.906
	129.3	5.911
	129.4	5.897
	129.5	6.055
	129.6	6.224
	129.7	6.078
	129.8	6.128
	129.9	5.807
	130	5.756
	130.1	5.803
	130.2	5.783
	130.3	5.958
	130.4	5.92
	130.5	5.965
	130.6	6.03
	130.7	5.685
	130.8	5.788
	130.9	5.989
	131	5.827
	131.1	5.814
	131.2	5.754
	131.3	5.664
	131.4	5.677
	131.5	5.851
	131.6	5.997
	131.7	5.982
	131.8	5.889
	131.9	5.93
	132	5.83
	132.1	5.899
	132.2	5.879
	132.3	5.747
	132.4	5.874
	132.5	5.948
	132.6	5.856
	132.7	5.883
	132.8	6.153
	132.9	5.914
	133	5.949
	133.1	6.023
	133.2	5.852
	133.3	6.103
	133.4	6.075
	133.5	6.043
	133.6	5.864
	133.7	5.72
	133.8	5.944
	133.9	5.856
	134	5.745
	134.1	5.833
	134.2	5.833
	134.3	5.698
	134.4	5.791
	134.5	6.014
	134.6	6.108
	134.7	6.026
	134.8	5.93
	134.9	5.942
	135	5.889
	135.1	6.097
	135.2	5.912
	135.3	6.028
	135.4	6.021
	135.5	5.833
	135.6	5.799
	135.7	5.717
	135.8	5.973
	135.9	5.733
	136	5.841
	136.1	5.953
	136.2	6.012
	136.3	5.956
	136.4	5.996
	136.5	6.102
	136.6	5.947
	136.7	5.932
	136.8	5.897
	136.9	5.906
	137	5.913
	137.1	5.771
	137.2	6.008
	137.3	5.937
	137.4	5.891
	137.5	5.836
	137.6	5.963
	137.7	6.155
	137.8	6.051
	137.9	5.775
	138	6.092
	138.1	6.049
	138.2	6.08
	138.3	5.851
	138.4	6.091
	138.5	5.977
	138.6	5.841
	138.7	5.731
	138.8	5.994
	138.9	5.916
	139	6.043
	139.1	6.106
	139.2	5.979
	139.3	6.038
	139.4	6.098
	139.5	5.923
	139.6	6.083
	139.7	6.025
	139.8	5.99
	139.9	5.993
	140	6.157
	140.1	6.07
	140.2	6.137
	140.3	6.144
	140.4	5.885
	140.5	5.998
	140.6	5.675
	140.7	5.795
	140.8	6.002
	140.9	5.899
	141	6.064
	141.1	5.735
	141.2	5.755
	141.3	6.132
	141.4	5.861
	141.5	5.902
	141.6	6.161
	141.7	5.904
	141.8	6.119
	141.9	5.966
	142	5.889
	142.1	5.866
	142.2	5.92
	142.3	5.98
	142.4	5.906
	142.5	5.943
	142.6	5.752
	142.7	5.986
	142.8	6.001
	142.9	6.024
	143	5.917
	143.1	6.185
	143.2	5.84
	143.3	6.001
	143.4	5.884
	143.5	6.039
	143.6	5.799
	143.7	5.908
	143.8	6.105
	143.9	5.88
	144	6.163
	144.1	5.978
	144.2	5.908
	144.3	5.995
	144.4	6.034
	144.5	5.943
	144.6	5.905
	144.7	5.951
	144.8	5.907
	144.9	5.847
	145	6.001
	145.1	6.108
	145.2	6.149
	145.3	6.166
	145.4	6.347
	145.5	6.125
	145.6	6.039
	145.7	6.027
	145.8	6.051
	145.9	6.032
	146	6.287
	146.1	6.142
	146.2	6.117
	146.3	5.8
	146.4	5.957
	146.5	6.003
	146.6	6.034
	146.7	6.183
	146.8	6.019
	146.9	6.404
	147	6.363
	147.1	6.103
	147.2	6.178
	147.3	6.229
	147.4	6.497
	147.5	6.135
	147.6	6.212
	147.7	6.314
	147.8	6.431
	147.9	6.277
	148	6.323
	148.1	6.511
	148.2	6.576
	148.3	6.252
	148.4	6.545
	148.5	6.51
	148.6	6.305
	148.7	6.435
	148.8	6.055
	148.9	6.402
	149	6.194
	149.1	6.201
	149.2	6.23
	149.3	6.368
	149.4	6.214
	149.5	6.514
	149.6	6.456
	149.7	6.518
	149.8	6.546
	149.9	6.4
	150	6.828
	150.1	6.509
	150.2	6.19
	150.3	6.466
	150.4	6.406
	150.5	6.34
	150.6	6.318
	150.7	6.176
	150.8	6.347
	150.9	6.398
	151	6.464
	151.1	6.414
	151.2	6.485
	151.3	6.745
	151.4	6.602
	151.5	6.81
	151.6	6.725
	151.7	6.624
	151.8	6.594
	151.9	6.834
	152	6.512
	152.1	6.678
	152.2	6.617
	152.3	6.448
	152.4	6.424
	152.5	6.372
	152.6	6.357
	152.7	6.585
	152.8	6.638
	152.9	6.584
	153	6.611
	153.1	6.706
	153.2	6.979
	153.3	7.053
	153.4	6.893
	153.5	6.755
	153.6	6.67
	153.7	6.678
	153.8	6.837
	153.9	6.985
	154	6.677
	154.1	6.975
	154.2	6.804
	154.3	6.862
	154.4	6.734
	154.5	6.582
	154.6	6.772
	154.7	6.893
	154.8	6.741
	154.9	6.696
	155	6.639
	155.1	6.513
	155.2	6.662
	155.3	6.8
	155.4	6.607
	155.5	6.38
	155.6	6.661
	155.7	6.811
	155.8	6.89
	155.9	6.877
	156	6.662
	156.1	6.63
	156.2	6.729
	156.3	6.707
	156.4	6.496
	156.5	6.604
	156.6	6.51
	156.7	6.541
	156.8	6.438
	156.9	6.409
	157	6.384
	157.1	6.29
	157.2	6.305
	157.3	6.474
	157.4	6.471
	157.5	6.704
	157.6	6.805
	157.7	6.693
	157.8	6.617
	157.9	6.755
	158	6.464
	158.1	6.544
	158.2	6.517
	158.3	6.294
	158.4	6.505
	158.5	6.349
	158.6	6.413
	158.7	6.546
	158.8	6.775
	158.9	6.384
	159	6.403
	159.1	6.641
	159.2	6.467
	159.3	6.861
	159.4	6.78
	159.5	6.767
	159.6	6.642
	159.7	6.449
	159.8	6.585
	159.9	6.443
	160	6.567
	160.1	6.735
	160.2	6.895
	160.3	6.69
	160.4	6.462
	160.5	6.722
	160.6	6.676
	160.7	6.74
	160.8	6.558
	160.9	6.725
	161	6.808
	161.1	6.825
	161.2	6.963
	161.3	6.918
	161.4	7.111
	161.5	7.017
	161.6	6.67
	161.7	7.006
	161.8	6.976
	161.9	6.587
	162	7.002
	162.1	6.86
	162.2	6.832
	162.3	6.874
	162.4	7.025
	162.5	7.355
	162.6	7.048
	162.7	7.033
	162.8	6.83
	162.9	6.761
	163	6.897
	163.1	6.765
	163.2	6.825
	163.3	6.644
	163.4	7.02
	163.5	6.888
	163.6	6.724
	163.7	6.78
	163.8	6.556
	163.9	6.716
	164	6.436
	164.1	6.517
	164.2	6.488
	164.3	6.315
	164.4	6.917
	164.5	6.818
	164.6	6.583
	164.7	6.867
	164.8	6.764
	164.9	6.645
	165	6.786
	165.1	6.811
	165.2	6.572
	165.3	6.616
	165.4	6.647
	165.5	6.561
	165.6	6.802
	165.7	6.83
	165.8	6.595
	165.9	6.869
	166	6.803
	166.1	6.595
	166.2	6.614
	166.3	6.666
	166.4	6.822
	166.5	7.075
	166.6	6.779
	166.7	6.915
	166.8	6.767
	166.9	6.764
	167	6.828
	167.1	6.754
	167.2	7.188
	167.3	6.914
	167.4	6.946
	167.5	7.073
	167.6	6.913
	167.7	6.74
	167.8	6.617
	167.9	6.766
	168	6.757
	168.1	6.537
	168.2	6.597
	168.3	6.883
	168.4	6.855
	168.5	6.944
	168.6	6.839
	168.7	6.872
	168.8	6.888
	168.9	6.926
	169	6.771
	169.1	6.567
	169.2	6.735
	169.3	6.869
	169.4	6.896
	169.5	7.054
	169.6	7.196
	169.7	6.985
	169.8	6.908
	169.9	7.114
	170	6.957
	170.1	6.628
	170.2	6.618
	170.3	6.889
	170.4	6.606
	170.5	6.627
	170.6	6.778
	170.7	6.587
	170.8	6.742
	170.9	6.714
	171	6.764
	171.1	6.906
	171.2	7.012
	171.3	7.003
	171.4	6.962
	171.5	7.022
	171.6	7.051
	171.7	6.778
	171.8	6.851
	171.9	6.519
	172	6.71
	172.1	6.675
	172.2	6.672
	172.3	6.898
	172.4	6.804
	172.5	6.419
	172.6	6.495
	172.7	6.851
	172.8	6.511
	172.9	6.568
	173	6.708
	173.1	6.448
	173.2	6.618
	173.3	6.852
	173.4	6.707
	173.5	6.724
	173.6	6.959
	173.7	7.233
	173.8	7.063
	173.9	6.644
	174	6.613
	174.1	7.014
	174.2	7.203
	174.3	7.046
	174.4	6.867
	174.5	6.727
	174.6	6.573
	174.7	6.834
	174.8	6.803
	174.9	6.832
	175	6.917
	175.1	6.821
	175.2	6.849
	175.3	6.467
	175.4	6.637
	175.5	6.83
	175.6	7.043
	175.7	6.911
	175.8	6.923
	175.9	7.108
	176	6.933
	176.1	6.97
	176.2	6.874
	176.3	7.182
	176.4	6.95
	176.5	7.07
	176.6	7.115
	176.7	7.223
	176.8	6.943
	176.9	7.195
	177	7.21
	177.1	7.163
	177.2	6.918
	177.3	7.221
	177.4	7.341
	177.5	7.042
	177.6	7.151
	177.7	7.395
	177.8	7.179
	177.9	7.033
	178	7.024
	178.1	6.946
	178.2	7.123
	178.3	7.44
	178.4	7.169
	178.5	7.428
	178.6	7.192
	178.7	7.294
	178.8	7.443
	178.9	7.21
	179	7.229
	179.1	7.151
	179.2	7.103
	179.3	7.079
	179.4	7.219
	179.5	7.171
	179.6	7.153
	179.7	7.313
	179.8	7.342
	179.9	7.18
	180	6.878
	180.1	7.081
	180.2	7.067
	180.3	7.128
	180.4	7.324
	180.5	7.17
	180.6	7.355
	180.7	7.394
	180.8	7.527
	180.9	7.275
	181	7.262
	181.1	7.462
	181.2	7.532
	181.3	7.569
	181.4	7.57
	181.5	7.683
	181.6	7.562
	181.7	7.585
	181.8	7.715
	181.9	7.409
	182	7.664
	182.1	7.446
	182.2	7.607
	182.3	7.605
	182.4	7.607
	182.5	7.605
	182.6	7.45
	182.7	7.572
	182.8	7.617
	182.9	7.429
	183	7.632
	183.1	7.508
	183.2	7.254
	183.3	7.431
	183.4	7.519
	183.5	7.475
	183.6	7.346
	183.7	7.142
	183.8	7.383
	183.9	7.321
	184	7.276
	184.1	7.113
	184.2	7.463
	184.3	7.525
	184.4	7.315
	184.5	7.315
	184.6	7.199
	184.7	7.413
	184.8	7.229
	184.9	7.145
	185	7.009
	185.1	7.213
	185.2	7.257
	185.3	7.082
	185.4	7.082
	185.5	7.063
	185.6	7.403
	185.7	6.985
	185.8	7.417
	185.9	7.294
	186	7.2
	186.1	7.187
	186.2	7.21
	186.3	7.358
	186.4	7.391
	186.5	7.015
	186.6	7.084
	186.7	7.352
	186.8	7.369
	186.9	7.159
	187	7.332
	187.1	7.34
	187.2	6.952
	187.3	7.086
	187.4	7.044
	187.5	7.043
	187.6	6.93
	187.7	7.098
	187.8	7.043
	187.9	7.353
	188	6.994
	188.1	7.113
	188.2	7.02
	188.3	7.3
	188.4	7.01
	188.5	6.838
	188.6	6.984
	188.7	6.845
	188.8	6.892
	188.9	6.926
	189	7.029
	189.1	6.813
	189.2	7.031
	189.3	7.187
	189.4	7.115
	189.5	7.098
	189.6	7.146
	189.7	7.138
	189.8	7.062
	189.9	7.072
	190	7.22
	190.1	6.999
	190.2	6.943
	190.3	7.069
	190.4	6.838
	190.5	7.097
	190.6	7.071
	190.7	7.107
	190.8	7.136
	190.9	7.022
	191	7.033
	191.1	7.097
	191.2	7.135
	191.3	7.036
	191.4	7.338
	191.5	7.146
	191.6	7.199
	191.7	7.5
	191.8	7.086
	191.9	6.852
	192	6.965
	192.1	6.952
	192.2	6.758
	192.3	6.911
	192.4	6.824
	192.5	7.043
	192.6	7.069
	192.7	6.902
	192.8	7.197
	192.9	7.067
	193	6.89
	193.1	6.938
	193.2	7.041
	193.3	7.254
	193.4	7.127
	193.5	7.246
	193.6	7.259
	193.7	7.282
	193.8	7.233
	193.9	6.98
	194	7.018
	194.1	7.046
	194.2	7.319
	194.3	7.013
	194.4	7.039
	194.5	7.2
	194.6	6.929
	194.7	6.914
	194.8	7.049
	194.9	7.13
	195	7.032
	195.1	6.984
	195.2	7.097
	195.3	6.905
	195.4	6.783
	195.5	7.11
	195.6	6.879
	195.7	6.835
	195.8	7.009
	195.9	6.749
	196	6.582
	196.1	6.875
	196.2	6.951
	196.3	6.638
	196.4	6.916
	196.5	6.724
	196.6	6.9
	196.7	6.936
	196.8	7.092
	196.9	6.998
	197	6.821
	197.1	7.094
	197.2	6.969
	197.3	6.939
	197.4	7.323
	197.5	7.247
	197.6	7.127
	197.7	7.189
	197.8	7.124
	197.9	7.34
	198	7.291
	198.1	7.097
	198.2	7.14
	198.3	6.986
	198.4	7.169
	198.5	7.088
	198.6	6.908
	198.7	7.081
	198.8	7.381
	198.9	7.218
	199	7.11
	199.1	6.808
	199.2	7.16
	199.3	6.85
	199.4	7.172
	199.5	6.952
	199.6	7.08
[truncated: 505 more rows]

## Sheet: Supplementary Figure 2
Supplementary Fig. 2c																					Supplementary Fig. 1f
			1			2			3			4			5			6						1			2			3
			Time (ns)	Distance (A)		Time (ns)	Distance (A)		Time (ns)	Distance (A)		Time (ns)	Distance (A)		Time (ns)	Distance (A)		Time (ns)	Distance (A)					Time (ns)	Distance (A)		Time (ns)	Distance (A)		Time (ns)	Distance (A)
			0	10.2243		0	6.10715		0	5.73222		0	5.44465		0	7.43938		0	9.93628					0	5.44403		0	7.75802		0	10.3585
			0.199998	11.0132		0.199998	5.83823		0.199998	5.24733		0.199998	5.35792		0.199998	7.1757		0.199998	9.9144					0.199998	6.00918		0.199998	6.02481		0.199998	10.1622
			0.399996	10.9093		0.399996	5.87078		0.399996	4.92786		0.399996	5.72903		0.399996	7.28212		0.399996	10.0485					0.399996	6.21493		0.399996	6.31777		0.399996	11.0615
			0.599994	10.8594		0.599994	6.46741		0.599994	5.65754		0.599994	5.59104		0.599994	7.46096		0.599994	10.8421					0.599994	6.5176		0.599994	6.80835		0.599994	11.1126
			0.799992	10.4581		0.799992	6.58061		0.799992	5.13663		0.799992	5.84619		0.799992	7.1966		0.799992	10.3012					0.799992	6.75603		0.799992	6.52283		0.799992	11.8526
			0.99999	10.9515		0.99999	6.69759		0.99999	5.63613		0.99999	5.40872		0.99999	7.24095		0.99999	11.1609					0.99999	7.54029		0.99999	6.14192		0.99999	11.9068
			1.19999	10.7642		1.19999	6.16388		1.19999	5.25804		1.19999	5.52633		1.19999	7.26587		1.19999	10.2038					1.19999	6.96166		1.19999	6.67965		1.19999	12.0898
			1.39999	11.1044		1.39999	6.08993		1.39999	4.6593		1.39999	5.76421		1.39999	7.16621		1.39999	10.089					1.39999	6.85259		1.39999	6.76229		1.39999	12.0691
			1.59998	11.0387		1.59998	6.60702		1.59998	5.05276		1.59998	5.54673		1.59998	7.07794		1.59998	10.6528					1.59998	6.35037		1.59998	6.92003		1.59998	11.8376
			1.79998	11.7174		1.79998	6.35045		1.79998	5.59354		1.79998	5.36433		1.79998	7.42854		1.79998	11.3135					1.79998	7.10394		1.79998	6.45901		1.79998	12.4027
			1.99998	11.2132		1.99998	6.53478		1.99998	5.61948		1.99998	5.29847		1.99998	7.31634		1.99998	10.5648					1.99998	6.91024		1.99998	6.62714		1.99998	12.2712
			2.19998	11.2213		2.19998	6.32064		2.19998	5.44269		2.19998	5.81708		2.19998	7.40564		2.19998	10.3444					2.19998	7.2333		2.19998	6.66835		2.19998	12.7063
			2.39998	10.525		2.39998	6.1759		2.39998	5.46916		2.39998	5.40969		2.39998	7.33954		2.39998	10.3157					2.39998	7.57161		2.39998	6.50094		2.39998	12.8344
			2.59997	10.9657		2.59997	6.09309		2.59997	6.36229		2.59997	5.05243		2.59997	7.667		2.59997	10.7067					2.59997	7.52863		2.59997	6.35796		2.59997	12.1253
			2.79997	10.887		2.79997	6.11989		2.79997	6.56047		2.79997	5.4253		2.79997	7.54467		2.79997	10.8865					2.79997	7.74433		2.79997	6.71685		2.79997	12.5179
			2.99997	11.1921		2.99997	6.47108		2.99997	5.48879		2.99997	5.59863		2.99997	7.46117		2.99997	10.397					2.99997	7.51008		2.99997	6.85673		2.99997	12.7268
			3.19997	10.8547		3.19997	6.64714		3.19997	5.72823		3.19997	5.49143		3.19997	7.45189		3.19997	10.9523					3.19997	7.20971		3.19997	7.40927		3.19997	12.423
			3.39997	11.4049		3.39997	6.44349		3.39997	6.07485		3.39997	5.40463		3.39997	7.57855		3.39997	11.0279					3.39997	6.77633		3.39997	6.68086		3.39997	12.0343
			3.59996	11.0953		3.59996	6.08915		3.59996	5.33967		3.59996	5.60191		3.59996	7.36085		3.59996	10.2943					3.59996	7.32799		3.59996	6.73826		3.59996	12.2703
			3.79996	10.5249		3.79996	6.05614		3.79996	6.76369		3.79996	5.20598		3.79996	7.67934		3.79996	10.9331					3.79996	6.5624		3.79996	6.54052		3.79996	11.3464
			3.99996	11.7985		3.99996	6.00556		3.99996	6.50671		3.99996	5.2912		3.99996	7.8224		3.99996	11.0881					3.99996	6.54044		3.99996	7.18084		3.99996	11.9944
			4.19996	10.941		4.19996	6.49994		4.19996	6.18889		4.19996	5.66931		4.19996	7.69426		4.19996	10.4308					4.19996	6.95807		4.19996	6.45456		4.19996	11.5733
			4.39996	10.8109		4.39996	6.2698		4.39996	6.3352		4.39996	5.52987		4.39996	7.74044		4.39996	10.6547					4.39996	6.38619		4.39996	7.15108		4.39996	11.876
			4.59995	10.5141		4.59995	6.0992		4.59995	6.09141		4.59995	5.39593		4.59995	7.43488		4.59995	10.094					4.59995	6.11889		4.59995	8.58799		4.59995	11.5837
			4.79995	10.5935		4.79995	6.19015		4.79995	5.48967		4.79995	5.87949		4.79995	7.3115		4.79995	10.124					4.79995	6.1263		4.79995	6.98111		4.79995	11.2322
			4.99995	10.3057		4.99995	6.04432		4.99995	5.52906		4.99995	5.47972		4.99995	7.39338		4.99995	9.92396					4.99995	6.08235		4.99995	6.39239		4.99995	11.3822
			5.19995	11.0531		5.19995	6.2573		5.19995	5.35126		5.19995	5.54148		5.19995	7.43551		5.19995	10.3778					5.19995	6.69075		5.19995	6.33875		5.19995	11.4498
			5.39995	10.7114		5.39995	6.10176		5.39995	6.28122		5.39995	5.14716		5.39995	7.65998		5.39995	10.56					5.39995	6.36555		5.39995	7.15339		5.39995	11.5173
			5.59994	10.4962		5.59994	6.26182		5.59994	5.6551		5.59994	5.36169		5.59994	7.3513		5.59994	10.343					5.59994	6.83092		5.59994	6.55493		5.59994	12.0454
			5.79994	10.5091		5.79994	6.09251		5.79994	5.63144		5.79994	5.63072		5.79994	7.41963		5.79994	10.3578					5.79994	6.92047		5.79994	6.889		5.79994	12.005
			5.99994	11.1925		5.99994	6.55307		5.99994	5.71258		5.99994	5.40025		5.99994	7.39877		5.99994	10.5199					5.99994	6.73649		5.99994	7.06771		5.99994	12.2915
			6.19994	10.5222		6.19994	6.17531		6.19994	6.5466		6.19994	5.20169		6.19994	7.79181		6.19994	10.8653					6.19994	6.07559		6.19994	7.191		6.19994	11.9621
			6.39994	10.741		6.39994	6.19499		6.39994	5.44308		6.39994	5.73001		6.39994	7.3084		6.39994	10.2901					6.39994	6.29904		6.39994	6.57569		6.39994	11.3494
			6.59993	10.7485		6.59993	6.28581		6.59993	6.22473		6.59993	5.18294		6.59993	7.4984		6.59993	10.9026					6.59993	6.52038		6.59993	6.72191		6.59993	11.3608
			6.79993	10.7759		6.79993	6.03538		6.79993	5.58637		6.79993	5.45972		6.79993	7.40387		6.79993	9.92478					6.79993	7.41458		6.79993	6.42458		6.79993	11.8327
			6.99993	10.4426		6.99993	6.11553		6.99993	6.19887		6.99993	5.53305		6.99993	7.75751		6.99993	10.0214					6.99993	7.9714		6.99993	5.77332		6.99993	12.1485
			7.19993	10.7462		7.19993	5.92064		7.19993	5.64083		7.19993	5.59736		7.19993	7.39507		7.19993	10.4203					7.19993	6.65288		7.19993	6.51121		7.19993	11.3253
			7.39993	10.4217		7.39993	6.14898		7.39993	5.64682		7.39993	5.54299		7.39993	7.37772		7.39993	10.2294					7.39993	6.15439		7.39993	7.09796		7.39993	11.8968
			7.59992	10.5367		7.59992	6.12876		7.59992	5.28517		7.59992	5.77096		7.59992	7.30341		7.59992	9.8747					7.59992	4.96385		7.59992	6.50882		7.59992	11.3659
			7.79992	10.8579		7.79992	5.78285		7.79992	5.6879		7.79992	5.69938		7.79992	7.34706		7.79992	10.3226					7.79992	6.26508		7.79992	7.84585		7.79992	11.3934
			7.99992	10.5993		7.99992	6.72965		7.99992	5.34355		7.99992	5.788		7.99992	7.60956		7.99992	10.2094					7.99992	6.79255		7.99992	7.5824		7.99992	12.076
			8.19992	10.6866		8.19992	6.29959		8.19992	5.77529		8.19992	5.41902		8.19992	7.61018		8.19992	10.1975					8.19992	6.15278		8.19992	8.45703		8.19992	12.3303
			8.39992	10.5726		8.39992	6.29405		8.39992	5.77021		8.39992	5.54546		8.39992	7.34137		8.39992	10.526					8.39992	5.86364		8.39992	7.41265		8.39992	11.2385
			8.59991	10.1555		8.59991	6.26947		8.59991	5.47486		8.59991	5.45966		8.59991	7.37378		8.59991	10.2289					8.59991	5.8791		8.59991	7.552		8.59991	11.5398
			8.79991	10.9843		8.79991	6.57517		8.79991	5.57508		8.79991	5.66875		8.79991	7.51981		8.79991	10.5867					8.79991	5.51669		8.79991	8.13505		8.79991	11.5009
			8.99991	10.8536		8.99991	6.18574		8.99991	6.49073		8.99991	5.65706		8.99991	7.92775		8.99991	10.9228					8.99991	5.41378		8.99991	8.17416		8.99991	11.1181
			9.19991	10.4029		9.19991	6.03036		9.19991	6.62989		9.19991	5.65027		9.19991	7.59358		9.19991	10.9429					9.19991	5.55645		9.19991	8.30423		9.19991	11.0704
			9.39991	10.7384		9.39991	5.75927		9.39991	6.18408		9.39991	5.54261		9.39991	7.82198		9.39991	10.4736					9.39991	6.17999		9.39991	8.23887		9.39991	11.7613
			9.5999	10.7684		9.5999	6.812		9.5999	5.55433		9.5999	5.56694		9.5999	7.45376		9.5999	10.6881					9.5999	6.79221		9.5999	9.19035		9.5999	13.02
			9.7999	10.9459		9.7999	5.88364		9.7999	5.67111		9.7999	5.55509		9.7999	7.56745		9.7999	10.2803					9.7999	6.59083		9.7999	8.99144		9.7999	12.5985
			9.9999	10.2415		9.9999	5.79647		9.9999	5.58781		9.9999	5.46004		9.9999	7.22684		9.9999	10.0532					9.9999	6.19421		9.9999	9.21998		9.9999	12.4357
			10.1999	10.8262		10.1999	6.4168		10.1999	5.86285		10.1999	5.83316		10.1999	7.45682		10.1999	11.094					10.1999	6.19349		10.1999	8.56574		10.1999	12.2384
			10.3999	10.8387		10.3999	6.19668		10.3999	5.16631		10.3999	5.87459		10.3999	7.5827		10.3999	10.1617					10.3999	5.9178		10.3999	9.44864		10.3999	12.7646
			10.5999	10.1395		10.5999	6.00311		10.5999	5.47536		10.5999	5.64231		10.5999	7.30357		10.5999	9.70223					10.5999	5.876		10.5999	9.32359		10.5999	12.3923
			10.7999	11.2269		10.7999	6.52567		10.7999	5.4904		10.7999	5.47267		10.7999	7.24574		10.7999	10.8916					10.7999	6.11727		10.7999	8.51037		10.7999	12.0522
			10.9999	10.5216		10.9999	5.88156		10.9999	5.88971		10.9999	5.51372		10.9999	7.51745		10.9999	10.4862					10.9999	6.61503		10.9999	8.91916		10.9999	13.1518
			11.1999	10.4961		11.1999	6.24993		11.1999	5.76873		11.1999	5.60367		11.1999	7.31779		11.1999	10.6994					11.1999	6.26291		11.1999	8.42628		11.1999	11.9941
			11.3999	11.3471		11.3999	6.14485		11.3999	5.55485		11.3999	5.49405		11.3999	7.46059		11.3999	10.6034					11.3999	5.88497		11.3999	8.40693		11.3999	12.18
			11.5999	10.5638		11.5999	5.87401		11.5999	5.46869		11.5999	5.0535		11.5999	7.2633		11.5999	10.4084					11.5999	6.05056		11.5999	9.43566		11.5999	12.6465
			11.7999	10.8839		11.7999	5.87255		11.7999	6.03217		11.7999	5.56557		11.7999	7.56873		11.7999	10.9645					11.7999	6.20024		11.7999	9.10114		11.7999	12.3753
			11.9999	10.9759		11.9999	6.13934		11.9999	5.47844		11.9999	5.57739		11.9999	7.59239		11.9999	10.3394					11.9999	6.03734		11.9999	9.14588		11.9999	12.3585
			12.1999	10.7502		12.1999	6.39016		12.1999	5.89226		12.1999	5.71866		12.1999	7.71997		12.1999	10.5093					12.1999	5.91763		12.1999	6.94547		12.1999	10.5142
			12.3999	10.5805		12.3999	6.44038		12.3999	5.57534		12.3999	5.48558		12.3999	7.50238		12.3999	10.6991					12.3999	6.8768		12.3999	6.43872		12.3999	10.3223
			12.5999	10.762		12.5999	6.63471		12.5999	6.16636		12.5999	5.38197		12.5999	7.57038		12.5999	11.1562					12.5999	5.9476		12.5999	6.51845		12.5999	10.4778
			12.7999	10.6827		12.7999	6.79809		12.7999	4.99522		12.7999	5.65304		12.7999	7.03496		12.7999	10.3459					12.7999	5.23981		12.7999	6.50321		12.7999	9.92253
			12.9999	10.2573		12.9999	6.34943		12.9999	5.10201		12.9999	5.9552		12.9999	7.31346		12.9999	10.1785					12.9999	5.771		12.9999	6.20142		12.9999	10.2165
			13.1999	11.0357		13.1999	6.49104		13.1999	5.89705		13.1999	5.61776		13.1999	7.90834		13.1999	10.8767					13.1999	6.19957		13.1999	6.1855		13.1999	10.6129
			13.3999	10.6676		13.3999	6.2503		13.3999	5.08307		13.3999	5.58175		13.3999	7.14295		13.3999	9.96607					13.3999	5.81256		13.3999	6.46999		13.3999	10.5147
			13.5999	10.7372		13.5999	6.47113		13.5999	5.44854		13.5999	5.79351		13.5999	7.18356		13.5999	10.5827					13.5999	5.73642		13.5999	6.51993		13.5999	10.4561
			13.7999	10.3424		13.7999	6.29447		13.7999	5.25917		13.7999	5.82906		13.7999	7.25971		13.7999	10.1332					13.7999	6.19891		13.7999	7.51229		13.7999	11.669
			13.9999	11.0267		13.9999	6.33158		13.9999	5.55711		13.9999	5.6329		13.9999	7.43944		13.9999	10.5379					13.9999	5.86496		13.9999	6.44443		13.9999	10.8524
			14.1999	10.7774		14.1999	6.3913		14.1999	5.14768		14.1999	5.78503		14.1999	7.26065		14.1999	10.1771					14.1999	6.05095		14.1999	6.0909		14.1999	10.6314
			14.3999	11.2849		14.3999	6.66415		14.3999	5.06513		14.3999	5.50991		14.3999	7.35039		14.3999	10.5696					14.3999	6.28953		14.3999	6.20333		14.3999	10.674
			14.5998	10.6568		14.5998	6.35541		14.5998	5.19986		14.5998	5.59775		14.5998	7.00817		14.5998	10.1575					14.5998	5.61442		14.5998	6.76502		14.5998	10.7806
			14.7998	10.5792		14.7998	5.83552		14.7998	5.18408		14.7998	5.48971		14.7998	7.15454		14.7998	10.0331					14.7998	6.09116		14.7998	6.49701		14.7998	10.8058
			14.9999	10.5532		14.9999	6.3481		14.9999	4.99118		14.9999	5.47271		14.9999	7.07026		14.9999	9.6342					14.9999	5.69025		14.9999	6.15974		14.9999	10.389
			15.1998	10.3454		15.1998	6.06378		15.1998	5.36828		15.1998	5.24271		15.1998	7.23371		15.1998	9.98359					15.1998	5.42823		15.1998	6.8813		15.1998	10.7172
			15.3999	10.2842		15.3999	5.94704		15.3999	5.51912		15.3999	5.39438		15.3999	7.42314		15.3999	9.85263					15.3999	5.3556		15.3999	5.93595		15.3999	10.0219
			15.5998	10.644		15.5998	5.71703		15.5998	5.33293		15.5998	5.40109		15.5998	7.3102		15.5998	9.70855					15.5998	5.49635		15.5998	6.05628		15.5998	10.3353
			15.7998	11.0596		15.7998	6.09487		15.7998	5.25049		15.7998	5.63143		15.7998	7.2434		15.7998	10.0152					15.7998	6.14614		15.7998	6.49368		15.7998	10.9943
			15.9998	10.6302		15.9998	6.24917		15.9998	5.47274		15.9998	5.43056		15.9998	7.49574		15.9998	10.0584					15.9998	6.1546		15.9998	6.36		15.9998	10.4797
			16.1998	10.3967		16.1998	6.17288		16.1998	5.8513		16.1998	5.63204		16.1998	7.63855		16.1998	9.65847					16.1998	6.0729		16.1998	6.22415		16.1998	10.3722
			16.3998	10.5739		16.3998	6.30382		16.3998	5.67352		16.3998	5.40447		16.3998	7.51069		16.3998	10.3729					16.3998	6.70856		16.3998	6.2106		16.3998	11.2454
			16.5998	10.5223		16.5998	6.32777		16.5998	5.48351		16.5998	5.44684		16.5998	7.44649		16.5998	9.96884					16.5998	5.93106		16.5998	6.55377		16.5998	10.8777
			16.7998	10.2671		16.7998	6.49382		16.7998	6.01906		16.7998	5.43533		16.7998	7.26271		16.7998	10.1857					16.7998	5.73317		16.7998	6.90411		16.7998	10.6044
			16.9998	10.4871		16.9998	6.31001		16.9998	5.21824		16.9998	5.62011		16.9998	7.3517		16.9998	9.90954					16.9998	6.02446		16.9998	6.63972		16.9998	10.9126
			17.1998	10.3483		17.1998	6.76916		17.1998	5.65667		17.1998	5.20812		17.1998	7.26581		17.1998	9.94224					17.1998	5.70934		17.1998	6.93658		17.1998	10.2817
			17.3998	10.6573		17.3998	6.03002		17.3998	5.38861		17.3998	5.59115		17.3998	7.21171		17.3998	9.68256					17.3998	5.37848		17.3998	6.50093		17.3998	10.168
			17.5998	10.4888		17.5998	7.27207		17.5998	5.29422		17.5998	5.2852		17.5998	6.98122		17.5998	10.3622					17.5998	6.76735		17.5998	6.57252		17.5998	10.0613
			17.7998	10.3641		17.7998	6.73955		17.7998	5.35		17.7998	5.5077		17.7998	7.34165		17.7998	10.0031					17.7998	5.65752		17.7998	5.75418		17.7998	9.95827
			17.9998	11.0486		17.9998	6.41798		17.9998	5.81305		17.9998	5.41859		17.9998	7.65181		17.9998	10.3873					17.9998	6.01107		17.9998	6.08732		17.9998	10.3064
			18.1998	9.80532		18.1998	6.48485		18.1998	5.64487		18.1998	5.79487		18.1998	7.24271		18.1998	10.0211					18.1998	6.35531		18.1998	6.14107		18.1998	10.432
			18.3998	10.6639		18.3998	6.13915		18.3998	5.30654		18.3998	5.39931		18.3998	7.20367		18.3998	9.75971					18.3998	5.99746		18.3998	6.30709		18.3998	10.4734
			18.5998	10.8082		18.5998	6.36445		18.5998	5.60418		18.5998	5.29253		18.5998	7.24208		18.5998	10.3533					18.5998	5.9086		18.5998	5.98272		18.5998	10.1034
			18.7998	10.652		18.7998	6.31824		18.7998	5.56151		18.7998	5.28941		18.7998	7.28381		18.7998	10.0231					18.7998	6.11865		18.7998	6.52801		18.7998	10.0639
			18.9998	10.473		18.9998	6.14034		18.9998	5.74751		18.9998	5.46643		18.9998	7.47143		18.9998	9.93483					18.9998	6.5769		18.9998	5.89871		18.9998	10.6998
			19.1998	11.228		19.1998	6.62416		19.1998	5.57198		19.1998	5.71099		19.1998	7.52832		19.1998	10.2753					19.1998	5.28446		19.1998	6.83164		19.1998	10.4446
			19.3998	10.2961		19.3998	6.28161		19.3998	5.37609		19.3998	5.54883		19.3998	7.41539		19.3998	10.3601					19.3998	5.23216		19.3998	6.09639		19.3998	9.29373
			19.5998	11.097		19.5998	6.26457		19.5998	5.8751		19.5998	5.54549		19.5998	7.45915		19.5998	10.4815					19.5998	5.73358		19.5998	5.955		19.5998	9.62842
			19.7998	10.3238		19.7998	6.68751		19.7998	5.40378		19.7998	5.68346		19.7998	7.0515		19.7998	10.5463					19.7998	5.34413		19.7998	6.0671		19.7998	9.70663
			19.9998	10.3251		19.9998	6.25127		19.9998	5.48334		19.9998	5.55136		19.9998	7.37868		19.9998	10.2506					19.9998	5.80626		19.9998	6.37766		19.9998	10.1968
			20.1998	10.9017		20.1998	6.76889		20.1998	5.49996		20.1998	5.57346		20.1998	7.13858		20.1998	10.9606					20.1998	5.82818		20.1998	6.43037		20.1998	10.6614
			20.3998	9.69464		20.3998	5.97955		20.3998	5.8617		20.3998	5.99683		20.3998	7.39792		20.3998	10.1409					20.3998	6.06612		20.3998	6.40606		20.3998	10.2401
			20.5998	10.7393		20.5998	6.1373		20.5998	5.8116		20.5998	5.52487		20.5998	7.53713		20.5998	10.5152					20.5998	5.17838		20.5998	6.07621		20.5998	9.8293
			20.7998	10.5381		20.7998	6.22567		20.7998	6.12769		20.7998	5.69518		20.7998	7.35519		20.7998	10.975					20.7998	5.71881		20.7998	6.11386		20.7998	9.86939
			20.9998	10.5472		20.9998	5.87596		20.9998	6.04028		20.9998	5.30937		20.9998	7.65906		20.9998	10.242					20.9998	5.58711		20.9998	6.88848		20.9998	9.93997
			21.1998	10.7972		21.1998	6.55007		21.1998	5.50152		21.1998	5.72873		21.1998	7.3421		21.1998	10.7929					21.1998	5.44353		21.1998	6.48355		21.1998	9.84948
			21.3998	10.9265		21.3998	5.73086		21.3998	5.55147		21.3998	5.36633		21.3998	7.27243		21.3998	10.3785					21.3998	5.32317		21.3998	6.83036		21.3998	10.5294
			21.5998	10.4022		21.5998	6.01024		21.5998	5.53517		21.5998	5.59135		21.5998	7.09226		21.5998	10.4363					21.5998	5.76344		21.5998	6.53369		21.5998	9.95463
			21.7998	10.6898		21.7998	6.15204		21.7998	5.50119		21.7998	5.36052		21.7998	7.19058		21.7998	10.5051					21.7998	6.34579		21.7998	6.28034		21.7998	10.5396
			21.9998	11.0401		21.9998	6.91201		21.9998	4.93985		21.9998	5.88444		21.9998	7.21372		21.9998	10.8441					21.9998	5.85251		21.9998	6.74051		21.9998	10.3224
			22.1998	10.0872		22.1998	6.27228		22.1998	5.73291		22.1998	5.56996		22.1998	7.269		22.1998	10.3948					22.1998	5.68186		22.1998	6.88064		22.1998	10.7499
			22.3998	11.1864		22.3998	6.26582		22.3998	5.28286		22.3998	5.48862		22.3998	7.39925		22.3998	10.5086					22.3998	5.41115		22.3998	6.45135		22.3998	10.2683
			22.5998	10.5488		22.5998	6.48258		22.5998	5.42172		22.5998	5.58272		22.5998	7.21708		22.5998	10.7402					22.5998	5.68173		22.5998	6.89196		22.5998	10.7506
			22.7998	10.9746		22.7998	6.3732		22.7998	5.20016		22.7998	5.76823		22.7998	7.56168		22.7998	10.2276					22.7998	5.73973		22.7998	6.57468		22.7998	10.848
			22.9998	10.8598		22.9998	7.20292		22.9998	6.00095		22.9998	5.79687		22.9998	7.62196		22.9998	10.9672					22.9998	5.6673		22.9998	6.90216		22.9998	10.6845
			23.1998	10.6291		23.1998	6.56171		23.1998	5.32472		23.1998	5.55482		23.1998	7.2547		23.1998	10.6617					23.1998	5.63826		23.1998	7.98002		23.1998	11.2064
			23.3998	11.0484		23.3998	7.11788		23.3998	6.00838		23.3998	5.70211		23.3998	7.76763		23.3998	11.2915					23.3998	5.0891		23.3998	8.11841		23.3998	10.8752
			23.5998	11.0339		23.5998	5.9226		23.5998	5.518		23.5998	5.40579		23.5998	7.22321		23.5998	10.7379					23.5998	5.9842		23.5998	8.50236		23.5998	11.7447
			23.7998	10.427		23.7998	6.36459		23.7998	5.14338		23.7998	5.66717		23.7998	7.15669		23.7998	10.2342					23.7998	5.18953		23.7998	8.92758		23.7998	11.2421
			23.9998	10.4181		23.9998	6.43478		23.9998	5.46176		23.9998	5.51709		23.9998	7.16699		23.9998	10.5954					23.9998	5.86768		23.9998	9.36436		23.9998	12.0425
			24.1998	10.3409		24.1998	5.9522		24.1998	5.20013		24.1998	5.8767		24.1998	7.31704		24.1998	9.82902					24.1998	5.31931		24.1998	8.85371		24.1998	11.9695
			24.3998	10.008		24.3998	5.86414		24.3998	5.33169		24.3998	5.82032		24.3998	7.08533		24.3998	9.65625					24.3998	5.64873		24.3998	9.21365		24.3998	11.9086
			24.5998	10.4009		24.5998	6.08444		24.5998	5.43792		24.5998	5.68555		24.5998	7.38781		24.5998	10.2521					24.5998	5.5973		24.5998	8.61886		24.5998	11.8591
			24.7997	10.5076		24.7997	6.32748		24.7997	4.79386		24.7997	5.84363		24.7997	7.26088		24.7997	10.1167					24.7997	5.48392		24.7997	9.16164		24.7997	11.9753
			24.9997	10.3369		24.9997	6.21688		24.9997	5.06382		24.9997	5.63829		24.9997	7.26321		24.9997	9.73443					24.9997	5.48231		24.9997	9.1963		24.9997	11.9388
			25.1998	10.6489		25.1998	6.47096		25.1998	5.28496		25.1998	5.50459		25.1998	7.25918		25.1998	10.6049					25.1998	5.3919		25.1998	8.69577		25.1998	11.5659
			25.3998	10.2156		25.3998	6.225		25.3998	5.34064		25.3998	5.6587		25.3998	7.32763		25.3998	9.91337					25.3998	5.53389		25.3998	8.20135		25.3998	11.6875
			25.5997	10.788		25.5997	6.33547		25.5997	5.39151		25.5997	5.45763		25.5997	7.38424		25.5997	10.6592					25.5997	6.28418		25.5997	7.94169		25.5997	11.5757
			25.7997	10.6352		25.7997	6.42874		25.7997	5.176		25.7997	5.75655		25.7997	7.426		25.7997	10.3428					25.7997	6.93883		25.7997	7.13937		25.7997	11.6093
			25.9997	10.7132		25.9997	6.19119		25.9997	5.30568		25.9997	5.63641		25.9997	7.30434		25.9997	10.5595					25.9997	6.32272		25.9997	8.47348		25.9997	12.198
			26.1997	10.243		26.1997	5.96475		26.1997	5.55295		26.1997	5.52403		26.1997	7.26295		26.1997	10.0066					26.1997	6.82239		26.1997	8.34916		26.1997	12.0832
			26.3997	10.7951		26.3997	6.90885		26.3997	5.62582		26.3997	5.76577		26.3997	7.41407		26.3997	11.4383					26.3997	7.12462		26.3997	8.31137		26.3997	12.2271
			26.5997	10.6682		26.5997	6.28222		26.5997	5.54856		26.5997	5.68758		26.5997	7.44522		26.5997	10.724					26.5997	6.62292		26.5997	8.80771		26.5997	12.4789
			26.7997	10.1786		26.7997	6.12214		26.7997	5.63451		26.7997	5.42029		26.7997	7.24961		26.7997	10.5908					26.7997	6.18786		26.7997	8.39027		26.7997	12.0848
			26.9997	10.6308		26.9997	6.19948		26.9997	5.54482		26.9997	5.55806		26.9997	7.52437		26.9997	10.3504					26.9997	6.18434		26.9997	9.22756		26.9997	12.4641
			27.1997	10.6722		27.1997	6.28944		27.1997	5.41824		27.1997	5.38015		27.1997	7.27058		27.1997	10.235					27.1997	6.3635		27.1997	9.70198		27.1997	11.781
			27.3997	11.1271		27.3997	6.73694		27.3997	5.42698		27.3997	5.62152		27.3997	7.60944		27.3997	10.631					27.3997	6.66994		27.3997	9.33236		27.3997	11.8172
			27.5997	10.527		27.5997	6.16708		27.5997	5.73012		27.5997	5.49083		27.5997	7.51237		27.5997	10.3056					27.5997	6.58813		27.5997	8.91467		27.5997	11.5135
			27.7997	10.4337		27.7997	6.4486		27.7997	5.72608		27.7997	5.65938		27.7997	7.45282		27.7997	10.7883					27.7997	6.10115		27.7997	8.95231		27.7997	11.7727
			27.9997	10.1942		27.9997	6.19688		27.9997	5.58494		27.9997	5.61783		27.9997	7.31126		27.9997	9.96562					27.9997	5.99139		27.9997	8.0707		27.9997	11.629
			28.1997	10.4728		28.1997	6.20883		28.1997	6.20085		28.1997	5.45437		28.1997	7.53537		28.1997	10.4736					28.1997	6.72601		28.1997	8.90654		28.1997	12.1849
			28.3997	10.5086		28.3997	6.3744		28.3997	5.73796		28.3997	5.32336		28.3997	7.48505		28.3997	10.6443					28.3997	6.20347		28.3997	8.98072		28.3997	11.7845
			28.5997	10.677		28.5997	6.42195		28.5997	5.6231		28.5997	5.34017		28.5997	7.50886		28.5997	10.501					28.5997	6.42344		28.5997	8.66656		28.5997	11.9085
			28.7997	10.7632		28.7997	6.10768		28.7997	5.82684		28.7997	5.29546		28.7997	7.28471		28.7997	10.5976					28.7997	6.80551		28.7997	8.7391		28.7997	11.688
			28.9997	10.6709		28.9997	6.33098		28.9997	5.94527		28.9997	5.48273		28.9997	7.37362		28.9997	10.9169					28.9997	6.94787		28.9997	8.815		28.9997	12.6757
			29.1997	10.4284		29.1997	6.93287		29.1997	5.62947		29.1997	5.78334		29.1997	7.24344		29.1997	11.0528					29.1997	6.3321		29.1997	8.58981		29.1997	12.1897
			29.3997	10.9054		29.3997	6.3641		29.3997	5.7788		29.3997	5.52527		29.3997	7.50214		29.3997	10.7099					29.3997	6.36241		29.3997	8.77302		29.3997	12.39
			29.5997	10.6258		29.5997	6.45547		29.5997	5.354		29.5997	5.59886		29.5997	7.35136		29.5997	10.4955					29.5997	6.49038		29.5997	8.45959		29.5997	12.1017
			29.7997	10.2654		29.7997	6.20893		29.7997	5.41112		29.7997	5.49026		29.7997	7.34816		29.7997	9.97619					29.7997	6.49814		29.7997	8.39666		29.7997	12.7747
			29.9997	10.4086		29.9997	6.29203		29.9997	5.35686		29.9997	5.17962		29.9997	7.12243		29.9997	10.2134					29.9997	7.02962		29.9997	8.6071		29.9997	12.7677
			30.1997	10.6916		30.1997	6.27344		30.1997	5.86296		30.1997	5.60093		30.1997	7.54158		30.1997	10.3151					30.1997	6.70677		30.1997	8.85212		30.1997	12.7198
			30.3997	10.1609		30.3997	5.95406		30.3997	5.73047		30.3997	5.36592		30.3997	7.37933		30.3997	10.3333					30.3997	6.64406		30.3997	8.21143		30.3997	12.046
			30.5997	10.9057		30.5997	6.18117		30.5997	6.22507		30.5997	5.44943		30.5997	7.62783		30.5997	11.1759					30.5997	6.81937		30.5997	8.6714		30.5997	12.3465
			30.7997	10.7342		30.7997	6.0096		30.7997	5.42715		30.7997	5.42383		30.7997	7.24472		30.7997	10.4514					30.7997	5.8742		30.7997	8.43131		30.7997	11.9298
			30.9997	10.6429		30.9997	6.38702		30.9997	5.82173		30.9997	5.43705		30.9997	7.29628		30.9997	10.8804					30.9997	5.54716		30.9997	8.63166		30.9997	12.0323
			31.1997	10.8903		31.1997	6.39691		31.1997	5.27718		31.1997	5.35578		31.1997	7.3746		31.1997	10.4861					31.1997	5.43011		31.1997	8.80225		31.1997	12.2669
			31.3997	10.7464		31.3997	6.46754		31.3997	5.60953		31.3997	5.71445		31.3997	7.23771		31.3997	10.8765					31.3997	5.84471		31.3997	8.48693		31.3997	12.3862
			31.5997	10.7114		31.5997	6.04756		31.5997	5.95214		31.5997	5.21669		31.5997	7.35683		31.5997	10.8257					31.5997	5.8861		31.5997	9.20448		31.5997	12.9918
			31.7997	10.5208		31.7997	6.25748		31.7997	5.50912		31.7997	5.35808		31.7997	7.24379		31.7997	10.4625					31.7997	5.43901		31.7997	9.07662		31.7997	12.5945
			31.9997	10.6782		31.9997	6.32068		31.9997	5.30874		31.9997	5.39447		31.9997	6.98579		31.9997	10.6294					31.9997	6.44399		31.9997	8.17481		31.9997	12.3113
			32.1997	10.7633		32.1997	6.05157		32.1997	5.46137		32.1997	5.43908		32.1997	7.54403		32.1997	10.3653					32.1997	6.13595		32.1997	8.718		32.1997	12.4891
			32.3997	10.6176		32.3997	6.38258		32.3997	5.77966		32.3997	5.4579		32.3997	7.22269		32.3997	10.833					32.3997	5.80057		32.3997	8.51344		32.3997	11.9426
			32.5997	10.7224		32.5997	6.03834		32.5997	5.28642		32.5997	5.62029		32.5997	7.46826		32.5997	10.2647					32.5997	5.6562		32.5997	9.09251		32.5997	12.0402
			32.7997	10.5088		32.7997	6.11014		32.7997	5.1244		32.7997	5.50969		32.7997	7.22976		32.7997	9.99391					32.7997	5.88006		32.7997	8.58311		32.7997	12.1054
			32.9997	10.4253		32.9997	6.01053		32.9997	5.78122		32.9997	5.32626		32.9997	7.29759		32.9997	10.3145					32.9997	5.88109		32.9997	9.29069		32.9997	12.2836
			33.1997	11.0718		33.1997	6.04245		33.1997	5.45773		33.1997	5.42339		33.1997	7.56196		33.1997	10.4424					33.1997	5.57419		33.1997	8.74924		33.1997	11.383
			33.3997	10.4249		33.3997	6.52123		33.3997	5.57671		33.3997	5.60121		33.3997	7.14066		33.3997	10.7196					33.3997	6.14666		33.3997	8.4421		33.3997	11.4278
			33.5997	10.8823		33.5997	6.30903		33.5997	5.44287		33.5997	5.57903		33.5997	7.55524		33.5997	10.356					33.5997	5.88581		33.5997	9.03671		33.5997	12.4887
			33.7997	10.9789		33.7997	6.38951		33.7997	6.06306		33.7997	5.39724		33.7997	7.5185		33.7997	10.9581					33.7997	6.14982		33.7997	8.56899		33.7997	12.2671
			33.9997	10.492		33.9997	6.17533		33.9997	5.39786		33.9997	5.70965		33.9997	7.2953		33.9997	10.2112					33.9997	5.75129		33.9997	8.81033		33.9997	12.2303
			34.1997	10.659		34.1997	6.33223		34.1997	5.6655		34.1997	5.49826		34.1997	7.27005		34.1997	10.7176					34.1997	6.00338		34.1997	8.83267		34.1997	11.8047
			34.3997	10.3508		34.3997	5.90665		34.3997	5.64349		34.3997	5.35998		34.3997	7.36135		34.3997	10.3821					34.3997	6.12749		34.3997	8.95595		34.3997	12.1508
			34.5996	10.495		34.5996	6.44931		34.5996	5.526		34.5996	5.56395		34.5996	7.0488		34.5996	10.3104					34.5996	5.95105		34.5996	8.32405		34.5996	11.8372
			34.7996	10.6875		34.7996	6.61104		34.7996	5.54495		34.7996	5.55543		34.7996	7.20266		34.7996	11.0807					34.7996	6.6918		34.7996	8.33841		34.7996	11.9046
			34.9997	10.7944		34.9997	6.40862		34.9997	5.5876		34.9997	5.35723		34.9997	7.40911		34.9997	10.1928					34.9997	7.04723		34.9997	8.7065		34.9997	12.4342
			35.1996	10.4419		35.1996	5.92659		35.1996	5.34276		35.1996	5.51985		35.1996	7.18656		35.1996	9.7865					35.1996	6.71332		35.1996	8.46931		35.1996	11.9922
			35.3997	10.5613		35.3997	5.9319		35.3997	5.72898		35.3997	5.48881		35.3997	7.27698		35.3997	10.3536					35.3997	7.11203		35.3997	8.81903		35.3997	12.7388
			35.5996	10.4705		35.5996	5.93695		35.5996	5.63471		35.5996	5.41534		35.5996	7.2458		35.5996	10.2792					35.5996	5.94866		35.5996	8.88405		35.5996	12.4788
			35.7996	10.8067		35.7996	6.70759		35.7996	5.71115		35.7996	5.40971		35.7996	7.21622		35.7996	10.7953					35.7996	6.3279		35.7996	8.01248		35.7996	12.2445
			35.9996	11.2472		35.9996	5.69189		35.9996	5.1231		35.9996	5.54778		35.9996	7.57806		35.9996	10.1829					35.9996	6.63639		35.9996	7.94102		35.9996	12.1204
			36.1996	10.4062		36.1996	5.93913		36.1996	5.53012		36.1996	5.59788		36.1996	7.4722		36.1996	10.015					36.1996	6.00227		36.1996	8.98271		36.1996	12.7181
			36.3996	10.3207		36.3996	5.99994		36.3996	5.49917		36.3996	5.66746		36.3996	7.54667		36.3996	10.0484					36.3996	6.6664		36.3996	7.81829		36.3996	12.5912
			36.5996	10.8578		36.5996	6.18148		36.5996	5.76505		36.5996	5.49179		36.5996	7.26753		36.5996	10.6646					36.5996	6.32855		36.5996	8.53686		36.5996	12.4311
			36.7996	10.2963		36.7996	5.87808		36.7996	5.57535		36.7996	5.72041		36.7996	7.44354		36.7996	10.073					36.7996	7.2696		36.7996	7.22026		36.7996	11.7452
			36.9996	10.6929		36.9996	6.11632		36.9996	5.8071		36.9996	5.65034		36.9996	7.50698		36.9996	10.3098					36.9996	7.64307		36.9996	7.94474		36.9996	12.9307
			37.1996	10.9886		37.1996	6.09401		37.1996	5.53413		37.1996	5.2631		37.1996	7.46122		37.1996	10.6006					37.1996	6.55422		37.1996	8.07217		37.1996	11.3974
			37.3996	10.5411		37.3996	6.26155		37.3996	5.69779		37.3996	5.50165		37.3996	7.40519		37.3996	10.8305					37.3996	6.94355		37.3996	9.08799		37.3996	12.5647
			37.5996	10.6197		37.5996	6.20721		37.5996	5.81805		37.5996	5.2652		37.5996	7.4797		37.5996	10.4865					37.5996	6.88259		37.5996	8.6693		37.5996	12.3259
			37.7996	10.8445		37.7996	6.74031		37.7996	5.25521		37.7996	5.61464		37.7996	7.32661		37.7996	10.6606					37.7996	6.88181		37.7996	8.90972		37.7996	12.2711
			37.9996	10.3063		37.9996	6.30479		37.9996	5.61799		37.9996	5.54011		37.9996	7.56292		37.9996	10.369					37.9996	6.65705		37.9996	8.78639		37.9996	11.8335
			38.1996	10.5439		38.1996	6.20721		38.1996	5.8471		38.1996	5.48749		38.1996	7.75196		38.1996	10.2281					38.1996	6.41849		38.1996	9.30263		38.1996	12.0272
			38.3996	10.8483		38.3996	6.03452		38.3996	5.81163		38.3996	5.56813		38.3996	7.30567		38.3996	10.5157					38.3996	6.27612		38.3996	8.56498		38.3996	12.8344
			38.5996	10.5106		38.5996	6.53411		38.5996	5.85089		38.5996	5.55397		38.5996	7.58058		38.5996	10.8615					38.5996	5.81524		38.5996	8.52176		38.5996	12.5077
			38.7996	10.7181		38.7996	6.5139		38.7996	5.78896		38.7996	5.25978		38.7996	7.4158		38.7996	10.8616					38.7996	6.10149		38.7996	8.81925		38.7996	12.8128
			38.9996	11.2293		38.9996	6.16887		38.9996	5.43851		38.9996	5.5528		38.9996	7.55583		38.9996	10.8353					38.9996	6.01597		38.9996	8.44894		38.9996	11.9176
			39.1996	10.6972		39.1996	6.19498		39.1996	5.47101		39.1996	5.75097		39.1996	7.3162		39.1996	10.5727					39.1996	6.08164		39.1996	8.73809		39.1996	12.7011
			39.3996	10.6209		39.3996	6.03122		39.3996	5.77745		39.3996	5.46414		39.3996	7.66133		39.3996	10.4385					39.3996	6.09089		39.3996	8.77009		39.3996	13.0226
			39.5996	10.349		39.5996	6.02599		39.5996	5.61067		39.5996	5.38681		39.5996	7.31838		39.5996	10.2902					39.5996	5.73099		39.5996	9.20201		39.5996	12.4169
			39.7996	10.107		39.7996	6.36616		39.7996	5.53252		39.7996	5.54585		39.7996	7.13492		39.7996	10.3763					39.7996	5.99038		39.7996	8.43761		39.7996	11.9954
			39.9996	10.1087		39.9996	6.39137		39.9996	5.77695		39.9996	5.34689		39.9996	7.17368		39.9996	10.6236					39.9996	5.94142		39.9996	8.34988		39.9996	11.6991
			40.1996	10.2367		40.1996	6.38159		40.1996	5.43804		40.1996	5.52216		40.1996	7.15045		40.1996	10.4708					40.1996	6.16822		40.1996	7.99615		40.1996	11.8335
			40.3996	10.3568		40.3996	5.92507		40.3996	5.25559		40.3996	5.66077		40.3996	7.16958		40.3996	10.2271					40.3996	6.43252		40.3996	8.39643		40.3996	12.6765
			40.5996	10.6908		40.5996	6.14746		40.5996	5.83903		40.5996	5.61789		40.5996	7.19582		40.5996	11.0292					40.5996	6.21922		40.5996	7.6586		40.5996	11.5204
			40.7996	10.4187		40.7996	6.29127		40.7996	5.77051		40.7996	5.48984		40.7996	7.41399		40.7996	10.438					40.7996	5.59546		40.7996	9.35152		40.7996	12.4111
			40.9996	10.8577		40.9996	6.30692		40.9996	5.84112		40.9996	5.5373		40.9996	7.45569		40.9996	11.1159					40.9996	6.15803		40.9996	8.75828		40.9996	12.9862
			41.1996	10.1769		41.1996	6.2587		41.1996	5.3196		41.1996	5.1769		41.1996	7.21958		41.1996	10.047					41.1996	6.86439		41.1996	8.47483		41.1996	12.7227
			41.3996	10.2331		41.3996	6.38443		41.3996	5.76318		41.3996	5.49456		41.3996	7.16223		41.3996	10.9751					41.3996	7.30922		41.3996	8.10497		41.3996	11.9718
			41.5996	10.7261		41.5996	6.48399		41.5996	5.67615		41.5996	5.63995		41.5996	7.36998		41.5996	10.7284					41.5996	6.89655		41.5996	8.23487		41.5996	13.0293
			41.7996	10.7898		41.7996	6.66558		41.7996	5.09029		41.7996	5.51661		41.7996	7.15688		41.7996	10.5299					41.7996	7.55206		41.7996	7.58721		41.7996	12.8003
			41.9996	10.4753		41.9996	6.36643		41.9996	5.19487		41.9996	5.6894		41.9996	7.32181		41.9996	10.2267					41.9996	7.15152		41.9996	7.99183		41.9996	13.0971
			42.1996	10.5735		42.1996	6.36657		42.1996	5.38606		42.1996	5.37711		42.1996	7.43424		42.1996	10.4657					42.1996	7.28254		42.1996	7.5077		42.1996	12.8165
			42.3996	10.578		42.3996	6.11254		42.3996	5.47421		42.3996	5.59597		42.3996	7.52334		42.3996	10.2169					42.3996	6.82549		42.3996	6.71487		42.3996	11.6254
			42.5996	10.0328		42.5996	6.08623		42.5996	5.56675		42.5996	5.62693		42.5996	7.38924		42.5996	10.2126					42.5996	7.23011		42.5996	5.64122		42.5996	11.2471
			42.7996	10.835		42.7996	6.0813		42.7996	5.70557		42.7996	5.44613		42.7996	7.42963		42.7996	10.5849					42.7996	6.94869		42.7996	6.6638		42.7996	12.3074
			42.9996	10.5919		42.9996	6.48653		42.9996	5.21029		42.9996	5.627		42.9996	7.10976		42.9996	10.552					42.9996	7.52476		42.9996	7.15858		42.9996	12.9956
			43.1996	10.0916		43.1996	6.2582		43.1996	5.58555		43.1996	5.60948		43.1996	7.36772		43.1996	10.3992					43.1996	7.56702		43.1996	6.60159		43.1996	12.3207
			43.3996	10.5718		43.3996	6.07417		43.3996	5.98183		43.3996	5.63363		43.3996	7.29608		43.3996	10.8973					43.3996	7.21491		43.3996	6.55775		43.3996	11.8096
			43.5996	10.5925		43.5996	6.26117		43.5996	5.47281		43.5996	5.33665		43.5996	7.21251		43.5996	10.553					43.5996	7.2615		43.5996	6.4576		43.5996	11.7246
			43.7996	10.8569		43.7996	5.90272		43.7996	5.60713		43.7996	5.69666		43.7996	7.50879		43.7996	10.3729					43.7996	6.84441		43.7996	7.07739		43.7996	12.0223
			43.9996	10.3653		43.9996	6.16159		43.9996	5.57748		43.9996	5.48893		43.9996	7.23307		43.9996	10.3426					43.9996	7.19785		43.9996	6.7664		43.9996	12.1453
			44.1996	10.7366		44.1996	6.4866		44.1996	5.68013		44.1996	5.61491		44.1996	7.41568		44.1996	10.8117					44.1996	7.71868		44.1996	7.00214		44.1996	12.7095
			44.3996	10.6984		44.3996	6.65719		44.3996	5.58021		44.3996	5.30619		44.3996	7.42858		44.3996	10.9727					44.3996	6.83535		44.3996	6.67898		44.3996	11.6524
			44.5996	10.4341		44.5996	6.24772		44.5996	5.50824		44.5996	5.50863		44.5996	7.35843		44.5996	10.0706					44.5996	6.73461		44.5996	7.12045		44.5996	12.3443
			44.7996	10.4761		44.7996	6.55686		44.7996	5.72581		44.7996	5.28227		44.7996	7.21808		44.7996	11.0324					44.7996	7.3329		44.7996	6.86616		44.7996	12.5371
			44.9995	10.4413		44.9995	6.04129		44.9995	5.46083		44.9995	5.4975		44.9995	7.58892		44.9995	10.1959					44.9995	7.43651		44.9995	6.8845		44.9995	12.4285
			45.1996	10.8279		45.1996	6.41785		45.1996	5.76405		45.1996	5.49423		45.1996	7.17295		45.1996	11.3452					45.1996	6.51857		45.1996	6.64238		45.1996	11.4694
			45.3995	10.4375		45.3995	6.14546		45.3995	5.63962		45.3995	5.50354		45.3995	7.17373		45.3995	10.5171					45.3995	6.79187		45.3995	7.11147		45.3995	12.1184
			45.5995	10.3102		45.5995	5.88031		45.5995	5.96356		45.5995	5.47459		45.5995	7.58988		45.5995	10.4636					45.5995	7.23426		45.5995	7.3827		45.5995	12.4632
			45.7995	10.3076		45.7995	6.01408		45.7995	5.92791		45.7995	5.13082		45.7995	7.15943		45.7995	10.9838					45.7995	7.03752		45.7995	7.96624		45.7995	12.896
			45.9995	11.1062		45.9995	6.46581		45.9995	5.09906		45.9995	5.50171		45.9995	7.39682		45.9995	10.4312					45.9995	7.07564		45.9995	8.15531		45.9995	13.2678
			46.1995	10.5851		46.1995	6.63618		46.1995	5.91481		46.1995	5.23893		46.1995	7.34157		46.1995	11.2269					46.1995	7.60114		46.1995	7.57457		46.1995	12.3895
			46.3995	10.44		46.3995	6.38199		46.3995	5.56538		46.3995	5.45735		46.3995	7.15405		46.3995	10.7241					46.3995	7.70981		46.3995	7.81385		46.3995	12.9737
			46.5995	10.6799		46.5995	6.55829		46.5995	5.46343		46.5995	5.49752		46.5995	7.48548		46.5995	10.3823					46.5995	7.43578		46.5995	7.51473		46.5995	12.9703
			46.7995	10.1469		46.7995	6.39903		46.7995	5.44452		46.7995	5.37968		46.7995	7.12133		46.7995	10.462					46.7995	7.62169		46.7995	7.09231		46.7995	12.3566
			46.9995	10.1531		46.9995	6.29922		46.9995	5.48853		46.9995	5.61616		46.9995	7.33957		46.9995	10.3973					46.9995	7.43732		46.9995	6.83044		46.9995	12.1666
			47.1995	10.3215		47.1995	6.03499		47.1995	5.48104		47.1995	5.62241		47.1995	7.3348		47.1995	10.4215					47.1995	7.41628		47.1995	7.88213		47.1995	12.762
			47.3995	10.5916		47.3995	6.18466		47.3995	5.4143		47.3995	5.42685		47.3995	7.38019		47.3995	10.3225					47.3995	8.00548		47.3995	7.72748		47.3995	13.1515
			47.5995	10.439		47.5995	6.37179		47.5995	6.04275		47.5995	5.5142		47.5995	7.34027		47.5995	10.983					47.5995	7.53848		47.5995	7.33738		47.5995	12.3345
			47.7995	10.9796		47.7995	6.19672		47.7995	5.58856		47.7995	5.47817		47.7995	7.19184		47.7995	11.0051					47.7995	7.39126		47.7995	6.69124		47.7995	12.1922
			47.9995	10.8424		47.9995	5.83675		47.9995	5.80365		47.9995	5.45903		47.9995	7.45521		47.9995	10.6559					47.9995	7.95645		47.9995	6.37497		47.9995	12.1701
			48.1995	10.8036		48.1995	6.18803		48.1995	5.43589		48.1995	5.6145		48.1995	7.44284		48.1995	10.5777					48.1995	7.21024		48.1995	7.41563		48.1995	12.27
			48.3995	10.4369		48.3995	6.21112		48.3995	5.70054		48.3995	5.69057		48.3995	7.77571		48.3995	10.4812					48.3995	7.56375		48.3995	7.20726		48.3995	12.303
			48.5995	10.8287		48.5995	6.2275		48.5995	5.60825		48.5995	5.23474		48.5995	7.42848		48.5995	10.1969					48.5995	7.45442		48.5995	7.16771		48.5995	12.5665
			48.7995	10.599		48.7995	6.50794		48.7995	5.33568		48.7995	5.6153		48.7995	7.42843		48.7995	10.32					48.7995	7.32725		48.7995	7.15853		48.7995	12.6343
			48.9995	10.4589		48.9995	5.97436		48.9995	5.53448		48.9995	5.53092		48.9995	7.30878		48.9995	10.342					48.9995	7.39553		48.9995	6.92253		48.9995	12.3085
			49.1995	10.8587		49.1995	7.00779		49.1995	5.32665		49.1995	5.60503		49.1995	7.22823		49.1995	10.8912					49.1995	7.20934		49.1995	7.1072		49.1995	12.4987
			49.3995	11.1411		49.3995	7.04434		49.3995	5.48107		49.3995	5.26137		49.3995	7.335		49.3995	10.5766					49.3995	7.59244		49.3995	6.7941		49.3995	12.1143
			49.5995	10.5541		49.5995	6.44443		49.5995	5.06647		49.5995	5.33435		49.5995	7.02054		49.5995	10.217					49.5995	7.69591		49.5995	6.90391		49.5995	12.2472
			49.7995	10.6653		49.7995	6.34934		49.7995	5.40625		49.7995	5.66402		49.7995	7.26565		49.7995	10.511					49.7995	7.65145		49.7995	7.48428		49.7995	12.896
			49.9995	10.5784		49.9995	6.27958		49.9995	5.35607		49.9995	5.63432		49.9995	7.49387		49.9995	10.1557					49.9995	7.20074		49.9995	7.15196		49.9995	12.378
			50.1995	10.5907		50.1995	5.97527		50.1995	5.24222		50.1995	5.53493		50.1995	7.47021		50.1995	9.69224					50.1995	7.62931		50.1995	7.39753		50.1995	12.7691
			50.3995	10.4185		50.3995	6.18057		50.3995	5.44348		50.3995	5.44692		50.3995	7.19173		50.3995	10.2483					50.3995	7.30414		50.3995	7.22709		50.3995	12.3462
			50.5995	10.9857		50.5995	7.07331		50.5995	5.21987		50.5995	5.33907		50.5995	7.14131		50.5995	10.6572					50.5995	8.19055		50.5995	6.30565		50.5995	12.2265
			50.7995	11.0611		50.7995	6.6196		50.7995	5.44754		50.7995	5.50405		50.7995	7.18009		50.7995	10.9291					50.7995	7.28591		50.7995	7.1974		50.7995	12.6431
			50.9995	10.3378		50.9995	6.17891		50.9995	5.26145		50.9995	5.67063		50.9995	7.49111		50.9995	10.091					50.9995	6.91132		50.9995	7.4326		50.9995	12.1758
			51.1995	10.2963		51.1995	6.3679		51.1995	5.67937		51.1995	5.30618		51.1995	7.40175		51.1995	10.3192					51.1995	7.4789		51.1995	7.52308		51.1995	12.5416
			51.3995	10.3945		51.3995	6.49813		51.3995	4.9055		51.3995	5.73999		51.3995	7.321		51.3995	10.1243					51.3995	7.02603		51.3995	6.62619		51.3995	12.1492
			51.5995	10.0968		51.5995	6.92851		51.5995	4.94525		51.5995	5.43002		51.5995	7.08275		51.5995	10.1468					51.5995	7.6268		51.5995	6.39001		51.5995	11.9879
			51.7995	10.5698		51.7995	7.05158		51.7995	5.49167		51.7995	5.4814		51.7995	7.27685		51.7995	10.8869					51.7995	7.10994		51.7995	6.73909		51.7995	12.1639
			51.9995	10.3328		51.9995	5.95201		51.9995	5.31323		51.9995	5.60221		51.9995	7.2699		51.9995	9.84841					51.9995	6.49843		51.9995	6.9056		51.9995	12.0763
			52.1995	10.9062		52.1995	6.78077		52.1995	5.26985		52.1995	5.74369		52.1995	7.14516		52.1995	10.5853					52.1995	7.33197		52.1995	6.93586		52.1995	11.946
			52.3995	10.3795		52.3995	6.2718		52.3995	5.69935		52.3995	5.57022		52.3995	7.33114		52.3995	10.7345					52.3995	7.33627		52.3995	6.72149		52.3995	11.8133
			52.5995	10.4202		52.5995	6.19379		52.5995	5.70124		52.5995	5.53882		52.5995	7.58098		52.5995	10.4211					52.5995	7.22689		52.5995	7.34325		52.5995	12.0861
			52.7995	10.5736		52.7995	6.07527		52.7995	5.29747		52.7995	5.77955		52.7995	6.99958		52.7995	10.6347					52.7995	7.03762		52.7995	7.04596		52.7995	11.6423
			52.9995	10.6194		52.9995	6.41601		52.9995	6.02197		52.9995	5.53806		52.9995	7.36922		52.9995	11.1835					52.9995	7.03967		52.9995	6.28714		52.9995	11.3692
			53.1995	10.1839		53.1995	6.09879		53.1995	5.32133		53.1995	5.39581		53.1995	7.28149		53.1995	9.98951					53.1995	7.31943		53.1995	7.02858		53.1995	12.1623
			53.3995	10.5397		53.3995	6.35609		53.3995	5.47262		53.3995	5.71585		53.3995	7.37626		53.3995	10.3451					53.3995	7.06402		53.3995	7.26765		53.3995	11.9658
			53.5995	10.635		53.5995	6.45898		53.5995	5.04224		53.5995	5.52653		53.5995	7.14946		53.5995	10.045					53.5995	7.26463		53.5995	6.88664		53.5995	12.4064
			53.7995	11.2091		53.7995	6.27685		53.7995	5.60049		53.7995	5.39736		53.7995	7.3618		53.7995	11.0333					53.7995	7.1645		53.7995	7.66266		53.7995	12.5343
			53.9995	11.2578		53.9995	6.25694		53.9995	5.334		53.9995	5.74648		53.9995	7.6121		53.9995	10.5813					53.9995	6.892		53.9995	7.56356		53.9995	11.8763
			54.1995	10.467		54.1995	5.58217		54.1995	5.4218		54.1995	5.8822		54.1995	7.37315		54.1995	9.69939					54.1995	7.50663		54.1995	6.68174		54.1995	11.8904
			54.3995	10.6197		54.3995	5.93607		54.3995	5.44634		54.3995	5.63423		54.3995	7.49846		54.3995	9.93173					54.3995	6.24223		54.3995	7.81997		54.3995	12.184
			54.5994	10.6013		54.5994	6.12119		54.5994	5.24805		54.5994	5.77115		54.5994	7.55852		54.5994	10.036					54.5994	7.08319		54.5994	9.03444		54.5994	14.0243
			54.7995	10.0063		54.7995	5.74603		54.7995	5.29638		54.7995	5.60081		54.7995	7.20265		54.7995	9.77813					54.7995	7.13526		54.7995	7.18213		54.7995	12.3092
			54.9995	10.247		54.9995	6.34042		54.9995	5.06739		54.9995	5.65996		54.9995	7.03334		54.9995	10.1892					54.9995	7.94989		54.9995	6.55152		54.9995	12.3814
			55.1994	11.0908		55.1994	6.41754		55.1994	5.49994		55.1994	5.49777		55.1994	7.54193		55.1994	10.2559					55.1994	6.9807		55.1994	8.09596		55.1994	12.9141
			55.3995	10.9906		55.3995	6.35816		55.3995	5.37501		55.3995	5.75375		55.3995	7.42674		55.3995	10.794					55.3995	6.2554		55.3995	7.35046		55.3995	11.0186
			55.5994	10.5881		55.5994	6.17996		55.5994	5.55293		55.5994	5.44911		55.5994	7.18012		55.5994	10.6333					55.5994	7.31456		55.5994	7.94384		55.5994	12.6288
			55.7994	10.4035		55.7994	6.23108		55.7994	5.16638		55.7994	5.54151		55.7994	7.31131		55.7994	9.88077					55.7994	6.98067		55.7994	6.22675		55.7994	12.0562
			55.9994	10.8013		55.9994	6.38371		55.9994	5.09315		55.9994	5.74039		55.9994	7.01587		55.9994	10.1977					55.9994	7.08747		55.9994	5.93677		55.9994	11.7794
			56.1994	10.6729		56.1994	6.18206		56.1994	5.25806		56.1994	5.70651		56.1994	7.31488		56.1994	10.3064					56.1994	7.20303		56.1994	6.17009		56.1994	11.5857
			56.3994	10.6104		56.3994	6.5624		56.3994	4.98794		56.3994	6.00064		56.3994	7.24788		56.3994	10.2667					56.3994	7.35817		56.3994	7.53359		56.3994	12.9403
			56.5994	10.5488		56.5994	6.28171		56.5994	5.19687		56.5994	5.62256		56.5994	7.27438		56.5994	10.2037					56.5994	7.80385		56.5994	6.52761		56.5994	12.5842
			56.7994	11.343		56.7994	6.1812		56.7994	5.86682		56.7994	5.38085		56.7994	7.41052		56.7994	10.8537					56.7994	7.52463		56.7994	6.58868		56.7994	12.3984
			56.9994	10.7673		56.9994	6.62312		56.9994	4.9835		56.9994	5.70471		56.9994	7.17929		56.9994	9.85901					56.9994	6.9661		56.9994	6.50075		56.9994	12.1829
			57.1994	10.9498		57.1994	6.24639		57.1994	5.71192		57.1994	5.35554		57.1994	7.41989		57.1994	10.332					57.1994	7.22212		57.1994	7.15664		57.1994	12.307
			57.3994	10.783		57.3994	6.49895		57.3994	6.11123		57.3994	5.26146		57.3994	7.37134		57.3994	10.6543					57.3994	7.18692		57.3994	6.31604		57.3994	11.5514
			57.5994	10.4915		57.5994	6.61917		57.5994	5.50231		57.5994	5.51681		57.5994	7.29572		57.5994	10.2248					57.5994	6.83737		57.5994	7.00281		57.5994	11.9517
			57.7994	10.0939		57.7994	6.28871		57.7994	6.34789		57.7994	5.15886		57.7994	7.44399		57.7994	10.4356					57.7994	7.31696		57.7994	7.46465		57.7994	12.8057
			57.9994	10.6264		57.9994	6.3598		57.9994	5.73989		57.9994	5.56435		57.9994	7.46431		57.9994	10.5132					57.9994	6.87542		57.9994	7.4958		57.9994	12.618
			58.1994	10.6727		58.1994	5.97396		58.1994	6.2362		58.1994	5.26495		58.1994	7.48978		58.1994	10.4535					58.1994	6.78633		58.1994	7.47178		58.1994	12.4219
			58.3994	10.7683		58.3994	6.58097		58.3994	5.96183		58.3994	5.4264		58.3994	7.56621		58.3994	10.6214					58.3994	6.86155		58.3994	6.59508		58.3994	11.9301
			58.5994	10.4728		58.5994	6.20459		58.5994	6.86581		58.5994	5.37794		58.5994	7.91784		58.5994	11.1926					58.5994	6.69728		58.5994	7.88767		58.5994	12.7306
			58.7994	10.0333		58.7994	6.45201		58.7994	5.71529		58.7994	5.53204		58.7994	7.35214		58.7994	10.3536					58.7994	7.57803		58.7994	6.04124		58.7994	11.64
			58.9994	10.798		58.9994	6.17059		58.9994	5.7712		58.9994	5.65589		58.9994	7.41122		58.9994	10.4572					58.9994	7.40358		58.9994	6.42864		58.9994	11.8425
			59.1994	10.6532		59.1994	6.17186		59.1994	5.23473		59.1994	5.66236		59.1994	7.34269		59.1994	10.1275					59.1994	7.08977		59.1994	7.5495		59.1994	12.7437
			59.3994	11.1092		59.3994	5.7693		59.3994	5.35223		59.3994	5.4455		59.3994	7.37606		59.3994	9.93506					59.3994	6.9462		59.3994	7.27283		59.3994	12.4709
			59.5994	11.3789		59.5994	5.72512		59.5994	5.76196		59.5994	5.39985		59.5994	7.43562		59.5994	10.5221					59.5994	6.52271		59.5994	7.59637		59.5994	11.9738
			59.7994	10.5828		59.7994	5.80354		59.7994	5.75943		59.7994	5.44544		59.7994	7.45868		59.7994	10.4649					59.7994	6.12411		59.7994	7.12176		59.7994	11.7709
			59.9994	10.7497		59.9994	5.84737		59.9994	5.69581		59.9994	5.45		59.9994	7.47154		59.9994	10.14					59.9994	6.81209		59.9994	7.5977		59.9994	12.5732
			60.1994	10.8946		60.1994	5.44676		60.1994	6.26773		60.1994	5.5655		60.1994	7.60588		60.1994	10.4324					60.1994	6.86265		60.1994	6.92511		60.1994	12.0933
			60.3994	10.5982		60.3994	5.80682		60.3994	5.65775		60.3994	5.32988		60.3994	7.37469		60.3994	10.1523					60.3994	6.70093		60.3994	7.32537		60.3994	12.2295
			60.5994	10.4903		60.5994	6.32562		60.5994	5.67296		60.5994	5.40381		60.5994	7.56356		60.5994	10.017					60.5994	7.58888		60.5994	6.50001		60.5994	12.0725
			60.7994	10.8151		60.7994	5.92268		60.7994	5.56032		60.7994	5.92424		60.7994	7.55551		60.7994	10.093					60.7994	7.22481		60.7994	6.9194		60.7994	12.2551
			60.9994	10.6237		60.9994	5.52794		60.9994	5.96799		60.9994	5.53049		60.9994	7.58903		60.9994	9.77981					60.9994	7.74003		60.9994	6.19607		60.9994	12.084
			61.1994	10.8552		61.1994	6.04248		61.1994	6.07061		61.1994	5.25004		61.1994	7.40709		61.1994	10.3348					61.1994	6.62876		61.1994	7.52188		61.1994	11.9879
			61.3994	11.1341		61.3994	6.08739		61.3994	5.53553		61.3994	5.85681		61.3994	7.72704		61.3994	9.75654					61.3994	6.92486		61.3994	7.62781		61.3994	12.1508
			61.5994	10.391		61.5994	5.82728		61.5994	5.70774		61.5994	5.59		61.5994	7.63062		61.5994	10.0084					61.5994	6.43735		61.5994	7.42821		61.5994	12.207
			61.7994	11.1894		61.7994	6.90261		61.7994	5.80896		61.7994	5.76068		61.7994	7.39328		61.7994	11.1142					61.7994	7.09563		61.7994	7.80228		61.7994	12.8761
			61.9994	10.4218		61.9994	6.24472		61.9994	5.79431		61.9994	5.6742		61.9994	7.38301		61.9994	10.1178					61.9994	6.51031		61.9994	7.63393		61.9994	12.089
			62.1994	10.5919		62.1994	5.57115		62.1994	6.06127		62.1994	5.37208		62.1994	7.4918		62.1994	10.1162					62.1994	7.28891		62.1994	6.17119		62.1994	11.2819
			62.3994	10.7386		62.3994	6.11925		62.3994	5.1895		62.3994	5.88732		62.3994	7.43171		62.3994	10.0727					62.3994	6.45585		62.3994	6.8589		62.3994	11.8528
			62.5994	10.43		62.5994	6.41179		62.5994	5.24035		62.5994	5.81218		62.5994	7.09888		62.5994	10.2428					62.5994	6.89598		62.5994	7.17956		62.5994	11.4757
			62.7994	10.2548		62.7994	6.35608		62.7994	5.88027		62.7994	5.32317		62.7994	7.39756		62.7994	10.5748					62.7994	7.31834		62.7994	6.89054		62.7994	11.5177
			62.9994	10.7945		62.9994	6.04699		62.9994	6.00899		62.9994	5.62465		62.9994	7.50402		62.9994	10.4831					62.9994	6.57985		62.9994	7.79025		62.9994	11.6256
			63.1994	10.7034		63.1994	6.03922		63.1994	5.67382		63.1994	5.59025		63.1994	7.4559		63.1994	9.98075					63.1994	5.95794		63.1994	7.50315		63.1994	11.3734
			63.3994	11.0394		63.3994	5.84401		63.3994	5.22745		63.3994	5.78645		63.3994	7.45583		63.3994	9.39789					63.3994	7.13932		63.3994	6.40357		63.3994	11.2231
			63.5994	10.8724		63.5994	6.23872		63.5994	6.22116		63.5994	5.43072		63.5994	7.35251		63.5994	10.7652					63.5994	6.49639		63.5994	6.52245		63.5994	11.0033
			63.7994	10.6124		63.7994	6.27886		63.7994	5.51453		63.7994	5.6394		63.7994	7.63534		63.7994	10.1046					63.7994	6.23658		63.7994	6.09826		63.7994	10.3277
			63.9994	10.466		63.9994	5.99615		63.9994	5.34746		63.9994	5.99366		63.9994	7.58175		63.9994	9.91006					63.9994	6.46637		63.9994	7.12409		63.9994	11.0788
			64.1994	10.7352		64.1994	6.01659		64.1994	5.55575		64.1994	5.64845		64.1994	7.65636		64.1994	10.3133					64.1994	6.67826		64.1994	6.61723		64.1994	10.6393
			64.3994	10.7345		64.3994	5.76931		64.3994	5.34492		64.3994	5.88605		64.3994	7.6486		64.3994	9.82622					64.3994	6.66474		64.3994	6.81618		64.3994	11.2662
			64.5994	10.812		64.5994	6.06893		64.5994	5.35157		64.5994	5.75408		64.5994	7.49326		64.5994	9.90567					64.5994	6.50891		64.5994	6.18583		64.5994	10.007
			64.7994	10.406		64.7994	6.02724		64.7994	5.47572		64.7994	5.64186		64.7994	7.28126		64.7994	10.1881					64.7994	5.54635		64.7994	6.23125		64.7994	9.89963
			64.9994	10.9701		64.9994	6.49158		64.9994	5.10934		64.9994	5.52698		64.9994	7.45774		64.9994	10.216					64.9994	6.01606		64.9994	6.35933		64.9994	10.0862
			65.1993	10.8718		65.1993	6.31812		65.1993	5.93187		65.1993	5.73452		65.1993	7.6278		65.1993	10.6543					65.1993	6.76096		65.1993	6.63301		65.1993	10.3207
			65.3993	10.5168		65.3993	6.34186		65.3993	5.23767		65.3993	5.49875		65.3993	7.53371		65.3993	9.98006					65.3993	6.10479		65.3993	6.29053		65.3993	10.7306
			65.5993	11.1345		65.5993	6.48689		65.5993	5.39414		65.5993	5.81545		65.5993	7.38357		65.5993	10.6269					65.5993	6.94117		65.5993	6.15787		65.5993	11.0061
			65.7993	10.7296		65.7993	6.36575		65.7993	5.48465		65.7993	5.655		65.7993	7.26615		65.7993	10.0316					65.7993	6.73794		65.7993	6.45221		65.7993	10.9169
			65.9993	10.2937		65.9993	5.87052		65.9993	5.68495		65.9993	5.34683		65.9993	7.49932		65.9993	10.0746					65.9993	6.36945		65.9993	6.68166		65.9993	10.7887
			66.1993	11.2724		66.1993	6.29017		66.1993	5.18703		66.1993	5.57989		66.1993	7.38098		66.1993	10.2393					66.1993	5.73091		66.1993	6.45095		66.1993	10.3771
			66.3993	10.8626		66.3993	6.28964		66.3993	5.37413		66.3993	5.68831		66.3993	7.31402		66.3993	10.4184					66.3993	6.38837		66.3993	6.01723		66.3993	10.1202
			66.5993	10.2824		66.5993	5.66112		66.5993	5.36549		66.5993	5.88776		66.5993	7.20944		66.5993	9.40842					66.5993	6.37542		66.5993	6.30423		66.5993	10.7461
			66.7993	10.5438		66.7993	6.19993		66.7993	5.39625		66.7993	5.74964		66.7993	7.49611		66.7993	10.1837					66.7993	6.32345		66.7993	6.38187		66.7993	10.5571
			66.9993	10.3182		66.9993	6.18022		66.9993	5.52493		66.9993	5.54916		66.9993	7.46771		66.9993	9.92501					66.9993	6.33266		66.9993	6.38362		66.9993	10.4499
			67.1993	10.3183		67.1993	6.12268		67.1993	5.62629		67.1993	5.30144		67.1993	7.41833		67.1993	10.3267					67.1993	6.32974		67.1993	6.62359		67.1993	10.4436
			67.3993	10.9778		67.3993	6.01087		67.3993	5.59992		67.3993	5.39438		67.3993	7.47212		67.3993	10.4209					67.3993	6.09703		67.3993	6.00532		67.3993	10.0461
			67.5993	10.6608		67.5993	6.30051		67.5993	5.20869		67.5993	5.66827		67.5993	7.29836		67.5993	10.207					67.5993	6.13746		67.5993	6.53298		67.5993	10.6151
			67.7993	10.3534		67.7993	5.88202		67.7993	5.30891		67.7993	5.75019		67.7993	7.44561		67.7993	9.63166					67.7993	6.29602		67.7993	6.63326		67.7993	10.3304
			67.9993	10.5475		67.9993	6.00009		67.9993	5.68875		67.9993	5.54084		67.9993	7.23542		67.9993	10.029					67.9993	6.08676		67.9993	6.56172		67.9993	10.5344
			68.1993	10.9297		68.1993	6.00804		68.1993	6.02656		68.1993	5.87677		68.1993	8.05164		68.1993	10.1053					68.1993	6.16903		68.1993	6.45601		68.1993	10.6655
			68.3993	10.2431		68.3993	5.94346		68.3993	5.43847		68.3993	5.78457		68.3993	7.2532		68.3993	9.97315					68.3993	6.56714		68.3993	6.099		68.3993	9.96819
			68.5993	10.7377		68.5993	5.91539		68.5993	5.59378		68.5993	5.61558		68.5993	7.54166		68.5993	10.1569					68.5993	6.44193		68.5993	6.31305		68.5993	10.3232
			68.7993	11.0455		68.7993	6.29553		68.7993	5.47065		68.7993	5.61757		68.7993	7.46613		68.7993	10.2413					68.7993	5.88702		68.7993	6.51063		68.7993	10.6118
			68.9993	10.7672		68.9993	6.35191		68.9993	5.48392		68.9993	5.67314		68.9993	7.46931		68.9993	10.4433					68.9993	6.44813		68.9993	6.60892		68.9993	10.397
			69.1993	10.5361		69.1993	6.31773		69.1993	5.41714		69.1993	5.66337		69.1993	7.42427		69.1993	10.2612					69.1993	6.48887		69.1993	6.41882		69.1993	10.4493
			69.3993	10.6896		69.3993	6.11697		69.3993	5.68401		69.3993	5.78843		69.3993	7.56376		69.3993	10.2842					69.3993	6.31537		69.3993	6.29716		69.3993	10.1994
			69.5993	10.3694		69.5993	6.10502		69.5993	5.92084		69.5993	5.5868		69.5993	7.63118		69.5993	10.1274					69.5993	6.60117		69.5993	6.76761		69.5993	10.6839
			69.7993	10.3588		69.7993	6.09309		69.7993	6.1399		69.7993	5.2138		69.7993	7.59472		69.7993	10.3929					69.7993	6.07805		69.7993	5.86069		69.7993	9.6001
			69.9993	10.2397		69.9993	5.99314		69.9993	6.48194		69.9993	5.30068		69.9993	7.72819		69.9993	10.7718					69.9993	6.11647		69.9993	6.05449		69.9993	10.3437
			70.1993	10.472		70.1993	5.96336		70.1993	5.65141		70.1993	5.37673		70.1993	7.18061		70.1993	10.2553					70.1993	6.87497		70.1993	6.08919		70.1993	10.5959
			70.3993	10.8731		70.3993	6.15651		70.3993	5.36101		70.3993	5.58791		70.3993	7.38285		70.3993	10.0702					70.3993	6.06322		70.3993	6.1909		70.3993	10.476
			70.5993	10.9436		70.5993	5.92574		70.5993	6.19797		70.5993	5.45255		70.5993	7.83924		70.5993	10.2187					70.5993	5.88033		70.5993	6.50349		70.5993	9.85906
			70.7993	10.3509		70.7993	6.01264		70.7993	6.02447		70.7993	5.34596		70.7993	7.5179		70.7993	10.3886					70.7993	6.23063		70.7993	6.35026		70.7993	10.0932
			70.9993	11.3017		70.9993	5.7935		70.9993	5.46021		70.9993	5.55267		70.9993	7.38397		70.9993	10.3456					70.9993	6.39804		70.9993	6.47336		70.9993	10.2165
			71.1993	10.6607		71.1993	6.2639		71.1993	5.42396		71.1993	5.68066		71.1993	7.46025		71.1993	10.0552					71.1993	6.36519		71.1993	6.71675		71.1993	10.6943
			71.3993	10.5106		71.3993	6.06494		71.3993	5.33356		71.3993	5.5185		71.3993	7.27921		71.3993	10.1147					71.3993	6.18554		71.3993	7.23201		71.3993	11.158
			71.5993	10.2615		71.5993	6.06067		71.5993	5.62082		71.5993	5.41858		71.5993	7.23513		71.5993	10.245					71.5993	6.51533		71.5993	6.83156		71.5993	10.6249
			71.7993	11.031		71.7993	6.17127		71.7993	5.63233		71.7993	5.43976		71.7993	7.38639		71.7993	10.4894					71.7993	6.92113		71.7993	6.05775		71.7993	10.6176
			71.9993	10.6897		71.9993	6.30785		71.9993	5.34125		71.9993	5.6067		71.9993	7.33746		71.9993	10.3851					71.9993	6.76122		71.9993	7.07415		71.9993	11.2093
			72.1993	10.6567		72.1993	5.90765		72.1993	5.76126		72.1993	5.91324		72.1993	7.51982		72.1993	10.1839					72.1993	6.4389		72.1993	6.41736		72.1993	10.5629
			72.3993	10.1212		72.3993	6.05665		72.3993	6.01959		72.3993	5.55818		72.3993	7.53152		72.3993	10.207					72.3993	7.29986		72.3993	6.8523		72.3993	11.5373
			72.5993	10.7437		72.5993	6.08253		72.5993	6.30761		72.5993	5.55677		72.5993	7.57005		72.5993	10.5671					72.5993	6.55094		72.5993	6.69683		72.5993	11.2416
			72.7993	11.0871		72.7993	5.97807		72.7993	5.61024		72.7993	5.20205		72.7993	7.27501		72.7993	10.447					72.7993	6.48923		72.7993	6.6085		72.7993	11.2483
			72.9993	10.3537		72.9993	5.90751		72.9993	6.48782		72.9993	5.07378		72.9993	7.89671		72.9993	10.5082					72.9993	6.65741		72.9993	6.47473		72.9993	11.0369
			73.1993	11.3031		73.1993	6.6325		73.1993	5.79628		73.1993	5.80016		73.1993	7.95511		73.1993	10.5028					73.1993	6.1939		73.1993	6.61659		73.1993	10.3575
			73.3993	10.3578		73.3993	6.45427		73.3993	6.17629		73.3993	5.53129		73.3993	7.55694		73.3993	10.6708					73.3993	6.96739		73.3993	6.81426		73.3993	10.9403
			73.5993	10.4101		73.5993	6.54625		73.5993	6.18563		73.5993	5.43194		73.5993	7.57979		73.5993	10.7422					73.5993	6.37842		73.5993	6.50667		73.5993	10.1032
			73.7993	10.1556		73.7993	6.39502		73.7993	6.22987		73.7993	5.2162		73.7993	7.66428		73.7993	10.5186					73.7993	6.79232		73.7993	6.15623		73.7993	10.5995
			73.9993	10.6832		73.9993	6.30932		73.9993	6.25202		73.9993	5.46596		73.9993	7.66115		73.9993	10.6298					73.9993	6.92363		73.9993	6.8129		73.9993	10.8744
			74.1993	10.7742		74.1993	6.64828		74.1993	6.21177		74.1993	5.32548		74.1993	7.53343		74.1993	11.2546					74.1993	6.42737		74.1993	6.83351		74.1993	10.8686
			74.3993	10.8844		74.3993	6.03844		74.3993	6.97713		74.3993	5.15649		74.3993	8.20884		74.3993	10.475					74.3993	6.92321		74.3993	6.68418		74.3993	11.2037
			74.5992	10.3203		74.5992	6.08075		74.5992	5.45596		74.5992	5.75993		74.5992	7.20353		74.5992	10.4756					74.5992	6.80924		74.5992	6.6414		74.5992	11.3779
			74.7993	10.5698		74.7993	6.0735		74.7993	6.38895		74.7993	5.32062		74.7993	7.76426		74.7993	10.6952					74.7993	6.74503		74.7993	6.46573		74.7993	11.14
			74.9993	10.5994		74.9993	6.34403		74.9993	5.74448		74.9993	5.41877		74.9993	7.34842		74.9993	10.399					74.9993	6.30531		74.9993	6.49646		74.9993	10.6227
			75.1993	10.7823		75.1993	6.0834		75.1993	6.24303		75.1993	5.51408		75.1993	7.68311		75.1993	10.459					75.1993	6.61155		75.1993	6.79961		75.1993	11.3308
			75.3992	10.616		75.3992	6.18563		75.3992	5.74379		75.3992	5.59784		75.3992	7.35825		75.3992	10.603					75.3992	6.67919		75.3992	6.33979		75.3992	10.9764
			75.5992	10.6321		75.5992	6.05272		75.5992	5.91266		75.5992	5.27035		75.5992	7.58457		75.5992	10.5005					75.5992	6.58482		75.5992	6.41804		75.5992	11.0706
			75.7992	10.0152		75.7992	5.60427		75.7992	5.83288		75.7992	5.46515		75.7992	7.27944		75.7992	9.54404					75.7992	6.61417		75.7992	6.79121		75.7992	11.0581
			75.9992	10.124		75.9992	6.50563		75.9992	5.66937		75.9992	5.54417		75.9992	7.59885		75.9992	10.1565					75.9992	6.41547		75.9992	6.8829		75.9992	10.5628
			76.1992	10.6006		76.1992	5.91937		76.1992	5.55955		76.1992	5.44264		76.1992	7.53327		76.1992	10.1132					76.1992	6.46601		76.1992	6.33188		76.1992	10.8858
			76.3992	10.2086		76.3992	6.30247		76.3992	5.20814		76.3992	5.70828		76.3992	7.14954		76.3992	9.94247					76.3992	6.90469		76.3992	6.34384		76.3992	10.4224
			76.5992	10.4348		76.5992	6.28586		76.5992	5.62881		76.5992	5.4271		76.5992	7.43989		76.5992	10.1982					76.5992	6.37943		76.5992	6.32492		76.5992	10.0954
			76.7992	10.0109		76.7992	5.98029		76.7992	5.63285		76.7992	5.86961		76.7992	7.49775		76.7992	9.95092					76.7992	6.57718		76.7992	6.12234		76.7992	10.1554
			76.9992	11.0738		76.9992	6.63299		76.9992	5.86926		76.9992	5.456		76.9992	7.71193		76.9992	10.8058					76.9992	6.40295		76.9992	5.96396		76.9992	10.0068
			77.1992	10.7002		77.1992	6.1665		77.1992	5.35513		77.1992	5.61955		77.1992	7.38923		77.1992	10.3487					77.1992	6.77504		77.1992	6.55		77.1992	10.0204
			77.3992	10.9559		77.3992	6.65167		77.3992	5.61904		77.3992	5.58553		77.3992	7.38519		77.3992	10.4324					77.3992	6.60772		77.3992	6.53261		77.3992	10.7806
			77.5992	10.1469		77.5992	5.74204		77.5992	5.87087		77.5992	5.45537		77.5992	7.28302		77.5992	10.2386					77.5992	6.92135		77.5992	6.21253		77.5992	10.8666
			77.7992	10.578		77.7992	6.08329		77.7992	5.16287		77.7992	5.81057		77.7992	7.41402		77.7992	9.73296					77.7992	6.30598		77.7992	6.41047		77.7992	10.6213
			77.9992	10.1773		77.9992	5.84145		77.9992	5.53333		77.9992	5.2314		77.9992	7.3539		77.9992	10.0867					77.9992	6.06733		77.9992	6.72		77.9992	9.88179
			78.1992	10.7713		78.1992	6.2695		78.1992	6.58144		78.1992	5.63844		78.1992	7.71323		78.1992	10.7933					78.1992	6.49294		78.1992	6.37233		78.1992	10.8916
			78.3992	11.371		78.3992	6.32612		78.3992	5.11411		78.3992	5.68818		78.3992	7.49075		78.3992	10.434					78.3992	6.55643		78.3992	6.60999		78.3992	10.6539
			78.5992	11.369		78.5992	6.17332		78.5992	6.72989		78.5992	5.34184		78.5992	7.98422		78.5992	10.8955					78.5992	6.36478		78.5992	6.93302		78.5992	10.4609
			78.7992	10.9313		78.7992	6.05018		78.7992	5.53258		78.7992	5.86562		78.7992	7.31752		78.7992	10.3716					78.7992	6.29531		78.7992	6.21666		78.7992	10.3071
			78.9992	10.4786		78.9992	6.17631		78.9992	6.58434		78.9992	5.41568		78.9992	7.68425		78.9992	10.5765					78.9992	6.02514		78.9992	6.5997		78.9992	10.1751
			79.1992	10.697		79.1992	5.67692		79.1992	6.03223		79.1992	5.33211		79.1992	7.42402		79.1992	10.464					79.1992	6.33452		79.1992	6.33474		79.1992	9.9866
			79.3992	11.3537		79.3992	6.19183		79.3992	5.96954		79.3992	5.62085		79.3992	7.65126		79.3992	10.6287					79.3992	6.49486		79.3992	6.00105		79.3992	9.88958
			79.5992	11.0184		79.5992	6.75359		79.5992	5.65275		79.5992	5.61665		79.5992	7.54186		79.5992	10.5451					79.5992	6.2892		79.5992	5.95249		79.5992	9.94325
			79.7992	10.6129		79.7992	6.29338		79.7992	6.61816		79.7992	5.57318		79.7992	7.78214		79.7992	10.6076					79.7992	6.05583		79.7992	6.0046		79.7992	9.62427
			79.9992	10.9423		79.9992	5.78398		79.9992	7.32543		79.9992	5.69333		79.9992	8.01781		79.9992	10.5406					79.9992	6.51182		79.9992	5.85051		79.9992	9.97532
			80.1992	11.0817		80.1992	6.15859		80.1992	5.89166		80.1992	5.27634		80.1992	7.41362		80.1992	10.7442					80.1992	6.1635		80.1992	6.20822		80.1992	10.2811
			80.3992	10.4296		80.3992	6.21454		80.3992	5.92952		80.3992	5.43776		80.3992	7.14919		80.3992	10.6627					80.3992	6.40124		80.3992	6.638		80.3992	10.3085
			80.5992	10.8646		80.5992	6.26467		80.5992	5.1366		80.5992	5.89593		80.5992	7.41523		80.5992	9.99621					80.5992	5.47803		80.5992	6.65685		80.5992	9.9733
			80.7992	10.7923		80.7992	5.64636		80.7992	5.48692		80.7992	5.5783		80.7992	7.45404		80.7992	9.97514					80.7992	6.37078		80.7992	6.61815		80.7992	10.2538
			80.9992	10.5302		80.9992	6.01806		80.9992	5.78189		80.9992	5.64051		80.9992	7.51489		80.9992	10.3533					80.9992	6.3054		80.9992	7.25242		80.9992	10.6604
			81.1992	10.8174		81.1992	6.98246		81.1992	5.93195		81.1992	5.44608		81.1992	7.57511		81.1992	11.1786					81.1992	6.30962		81.1992	6.76706		81.1992	10.7212
			81.3992	10.9149		81.3992	6.00099		81.3992	5.61702		81.3992	5.5109		81.3992	7.61749		81.3992	10.0863					81.3992	6.13406		81.3992	6.88068		81.3992	10.4177
			81.5992	10.8701		81.5992	6.13075		81.5992	5.78257		81.5992	6.01285		81.5992	7.78112		81.5992	9.9162					81.5992	6.30014		81.5992	6.11298		81.5992	9.82287
			81.7992	10.3372		81.7992	6.16525		81.7992	5.78732		81.7992	5.55168		81.7992	7.2902		81.7992	10.407					81.7992	6.52912		81.7992	6.71931		81.7992	10.8794
			81.9992	10.7675		81.9992	6.2816		81.9992	5.65685		81.9992	5.48817		81.9992	7.34868		81.9992	10.2532					81.9992	6.27711		81.9992	7.08712		81.9992	11.0158
			82.1992	10.8042		82.1992	6.15134		82.1992	5.60476		82.1992	5.84657		82.1992	7.65374		82.1992	10.0217					82.1992	6.40395		82.1992	6.47249		82.1992	10.5749
			82.3992	10.8047		82.3992	6.00104		82.3992	5.29485		82.3992	5.53195		82.3992	7.31683		82.3992	9.93255					82.3992	6.85487		82.3992	6.54069		82.3992	10.785
			82.5992	11.0046		82.5992	6.03334		82.5992	6.81032		82.5992	5.43139		82.5992	8.01759		82.5992	10.701					82.5992	6.58416		82.5992	6.44538		82.5992	10.9686
			82.7992	11.064		82.7992	6.60298		82.7992	6.64269		82.7992	5.38383		82.7992	7.80913		82.7992	11.3613					82.7992	6.48876		82.7992	6.26238		82.7992	10.2753
			82.9992	10.4991		82.9992	5.93657		82.9992	5.75713		82.9992	5.36162		82.9992	7.2793		82.9992	9.91595					82.9992	6.59532		82.9992	7.08038		82.9992	11.0302
			83.1992	10.1262		83.1992	5.55796		83.1992	5.5144		83.1992	5.50819		83.1992	7.26272		83.1992	9.39032					83.1992	6.62328		83.1992	7.15477		83.1992	12.176
			83.3992	10.2847		83.3992	6.02185		83.3992	5.54861		83.3992	5.60627		83.3992	7.37635		83.3992	9.4326					83.3992	6.24883		83.3992	6.08354		83.3992	10.2495
			83.5992	10.609		83.5992	6.007		83.5992	5.67664		83.5992	5.90479		83.5992	7.47921		83.5992	9.12377					83.5992	6.29271		83.5992	6.54342		83.5992	10.2597
			83.7992	10.6912		83.7992	6.06548		83.7992	5.34541		83.7992	5.92314		83.7992	7.43106		83.7992	9.56019					83.7992	6.43859		83.7992	6.82402		83.7992	11.1152
			83.9992	10.3563		83.9992	5.85332		83.9992	5.3322		83.9992	5.70187		83.9992	7.22001		83.9992	9.62194					83.9992	6.82252		83.9992	6.65653		83.9992	10.7765
			84.1992	10.4298		84.1992	5.74007		84.1992	5.74216		84.1992	5.19533		84.1992	7.2281		84.1992	9.64969					84.1992	5.62936		84.1992	6.62235		84.1992	10.2717
			84.3992	10.7058		84.3992	5.56502		84.3992	5.17943		84.3992	5.61534		84.3992	7.35979		84.3992	9.26505					84.3992	5.70341		84.3992	6.50883		84.3992	10.0696
			84.5991	10.4781		84.5991	5.65741		84.5991	6.01978		84.5991	5.29483		84.5991	7.46181		84.5991	9.6961					84.5991	6.29879		84.5991	6.38802		84.5991	10.1002
			84.7991	10.3569		84.7991	5.75215		84.7991	6.18707		84.7991	5.29679		84.7991	7.47301		84.7991	9.68754					84.7991	6.45184		84.7991	6.83983		84.7991	10.3895
			84.9992	11.1868		84.9992	6.36854		84.9992	6.28946		84.9992	5.50434		84.9992	7.51172		84.9992	10.6846					84.9992	5.71425		84.9992	6.54099		84.9992	10.2997
			85.1992	10.4016		85.1992	6.0911		85.1992	6.1447		85.1992	5.33344		85.1992	7.57841		85.1992	10.2879					85.1992	5.95595		85.1992	6.53918		85.1992	10.2762
			85.3992	10.2724		85.3992	6.07523		85.3992	5.56487		85.3992	5.73249		85.3992	7.3614		85.3992	9.68569					85.3992	6.37682		85.3992	7.05868		85.3992	10.9787
			85.5991	10.4541		85.5991	5.68638		85.5991	5.17038		85.5991	5.56391		85.5991	7.22262		85.5991	9.49261					85.5991	5.99954		85.5991	6.76454		85.5991	11.0772
			85.7991	10.1664		85.7991	5.73224		85.7991	6.02841		85.7991	5.43386		85.7991	7.43061		85.7991	9.80771					85.7991	5.9073		85.7991	7.10746		85.7991	10.6402
			85.9991	10.8952		85.9991	6.18017		85.9991	5.44517		85.9991	5.65616		85.9991	7.17312		85.9991	10.2712					85.9991	5.88266		85.9991	6.9945		85.9991	11.0343
			86.1991	10.4761		86.1991	6.1814		86.1991	5.8537		86.1991	5.30408		86.1991	7.36014		86.1991	10.1536					86.1991	6.39103		86.1991	6.46736		86.1991	10.6956
			86.3991	10.0098		86.3991	6.31504		86.3991	6.57974		86.3991	5.26269		86.3991	7.61755		86.3991	10.3621					86.3991	6.26402		86.3991	6.44907		86.3991	10.3879
			86.5991	11.6726		86.5991	6.38676		86.5991	6.68973		86.5991	5.25268		86.5991	8.0034		86.5991	11.1545					86.5991	6.17219		86.5991	6.34884		86.5991	10.4005
			86.7991	11.6028		86.7991	5.99699		86.7991	5.80446		86.7991	5.65747		86.7991	7.59663		86.7991	10.8321					86.7991	6.26536		86.7991	6.01184		86.7991	10.1404
			86.9991	11.7711		86.9991	6.44665		86.9991	5.36726		86.9991	5.70036		86.9991	7.60667		86.9991	10.4543					86.9991	6.29126		86.9991	6.61283		86.9991	10.4414
			87.1991	11.192		87.1991	5.93185		87.1991	5.66195		87.1991	5.44825		87.1991	7.57968		87.1991	10.084					87.1991	6.15139		87.1991	6.47461		87.1991	10.1378
			87.3991	10.6768		87.3991	6.08596		87.3991	5.87686		87.3991	5.37362		87.3991	7.31142		87.3991	10.3944					87.3991	5.93469		87.3991	6.56764		87.3991	10.6739
			87.5991	11.0423		87.5991	6.20301		87.5991	5.94776		87.5991	5.73135		87.5991	7.70765		87.5991	10.2761					87.5991	6.00331		87.5991	6.16752		87.5991	10.1651
			87.7991	11.0896		87.7991	5.69819		87.7991	5.97637		87.7991	5.32902		87.7991	7.66386		87.7991	10.2076					87.7991	6.53682		87.7991	6.26117		87.7991	10.1394
			87.9991	11.1109		87.9991	6.13703		87.9991	6.40637		87.9991	5.75799		87.9991	7.69567		87.9991	10.5603					87.9991	6.95844		87.9991	6.47395		87.9991	11.2404
			88.1991	10.6235		88.1991	6.27449		88.1991	5.69331		88.1991	5.65022		88.1991	7.46108		88.1991	10.2625					88.1991	6.46329		88.1991	6.87325		88.1991	11.2604
			88.3991	10.7547		88.3991	6.18717		88.3991	6.88856		88.3991	5.41945		88.3991	7.54223		88.3991	11.3629					88.3991	6.38108		88.3991	6.353		88.3991	11.0556
			88.5991	10.3886		88.5991	6.10685		88.5991	5.73417		88.5991	5.64842		88.5991	7.35133		88.5991	10.3099					88.5991	6.45538		88.5991	6.30488		88.5991	10.6826
			88.7991	10.4934		88.7991	6.24368		88.7991	6.12401		88.7991	5.37514		88.7991	7.56565		88.7991	10.0767					88.7991	6.27365		88.7991	6.42016		88.7991	10.6781
			88.9991	10.4574		88.9991	6.24541		88.9991	6.29641		88.9991	5.25151		88.9991	7.56979		88.9991	10.8275					88.9991	6.53398		88.9991	6.16657		88.9991	10.1566
			89.1991	10.8364		89.1991	5.93208		89.1991	6.66929		89.1991	5.08582		89.1991	7.68557		89.1991	11.2222					89.1991	6.22542		89.1991	6.20413		89.1991	10.6789
			89.3991	10.6423		89.3991	6.55012		89.3991	6.12193		89.3991	5.39388		89.3991	7.22579		89.3991	11.2428					89.3991	6.51888		89.3991	6.10193		89.3991	10.704
			89.5991	10.9195		89.5991	5.88723		89.5991	5.27515		89.5991	5.69466		89.5991	7.35463		89.5991	10.0764					89.5991	6.66736		89.5991	6.17539		89.5991	10.2527
			89.7991	11.2192		89.7991	6.25757		89.7991	6.25714		89.7991	5.46697		89.7991	7.62207		89.7991	10.8162					89.7991	6.7116		89.7991	6.11282		89.7991	10.6408
			89.9991	10.9418		89.9991	6.17897		89.9991	6.04249		89.9991	5.89773		89.9991	7.67514		89.9991	10.3248					89.9991	6.54046		89.9991	6.3175		89.9991	10.1892
			90.1991	10.1739		90.1991	5.94713		90.1991	6.53827		90.1991	4.97727		90.1991	7.86188		90.1991	9.87916					90.1991	6.22091		90.1991	6.28572		90.1991	10.0451
			90.3991	11.2201		90.3991	6.41955		90.3991	5.91431		90.3991	5.22668		90.3991	7.71351		90.3991	10.972					90.3991	6.30875		90.3991	6.26102		90.3991	9.83575
			90.5991	10.6829		90.5991	6.06716		90.5991	5.68854		90.5991	5.5592		90.5991	7.47509		90.5991	10.3466					90.5991	6.23664		90.5991	6.77379		90.5991	9.99754
			90.7991	11.0764		90.7991	6.31735		90.7991	6.01627		90.7991	5.50965		90.7991	7.425		90.7991	10.8139					90.7991	6.80427		90.7991	6.17194		90.7991	10.2547
			90.9991	10.4185		90.9991	6.24914		90.9991	5.6637		90.9991	5.49388		90.9991	7.5631		90.9991	10.0744					90.9991	6.84745		90.9991	6.15808		90.9991	10.2868
			91.1991	10.9874		91.1991	6.38795		91.1991	5.73339		91.1991	5.74184		91.1991	7.52872		91.1991	10.3959					91.1991	6.41719		91.1991	6.18516		91.1991	10.1686
			91.3991	11.0492		91.3991	6.1318		91.3991	6.5956		91.3991	5.30868		91.3991	7.6607		91.3991	10.943					91.3991	6.2473		91.3991	6.15664		91.3991	10.1223
			91.5991	10.6498		91.5991	6.30303		91.5991	5.76031		91.5991	5.25927		91.5991	7.40712		91.5991	10.3654					91.5991	6.40589		91.5991	6.49642		91.5991	10.2299
			91.7991	10.9831		91.7991	6.23793		91.7991	6.53121		91.7991	5.1921		91.7991	7.64857		91.7991	10.8665					91.7991	6.57289		91.7991	6.13961		91.7991	10.7123
			91.9991	10.4028		91.9991	6.53202		91.9991	5.53013		91.9991	5.7813		91.9991	7.48559		91.9991	10.0477					91.9991	5.81886		91.9991	6.15867		91.9991	9.89852
			92.1991	11.6205		92.1991	6.96282		92.1991	5.52431		92.1991	5.64328		92.1991	7.58907		92.1991	10.4826					92.1991	6.46133		92.1991	6.42259		92.1991	10.811
			92.3991	10.343		92.3991	5.8518		92.3991	5.7357		92.3991	5.40374		92.3991	7.49234		92.3991	9.78014					92.3991	6.62231		92.3991	6.18804		92.3991	10.765
			92.5991	10.6111		92.5991	6.05898		92.5991	5.72458		92.5991	5.55484		92.5991	7.62615		92.5991	10.1003					92.5991	6.30069		92.5991	6.54492		92.5991	10.2281
			92.7991	11.3986		92.7991	6.11606		92.7991	5.86797		92.7991	5.46678		92.7991	7.39102		92.7991	10.8965					92.7991	6.49742		92.7991	6.56657		92.7991	10.5208
			92.9991	10.881		92.9991	5.99126		92.9991	6.05092		92.9991	5.30339		92.9991	7.27053		92.9991	10.5556					92.9991	6.36969		92.9991	6.64795		92.9991	10.783
			93.1991	11.3869		93.1991	6.02665		93.1991	6.12326		93.1991	5.44961		93.1991	7.75485		93.1991	10.4258					93.1991	6.42529		93.1991	6.02297		93.1991	10.8979
			93.3991	11.5622		93.3991	6.63934		93.3991	5.65287		93.3991	5.2606		93.3991	7.33266		93.3991	10.9398					93.3991	6.6982		93.3991	6.19461		93.3991	10.6432
			93.5991	11.1065		93.5991	6.61737		93.5991	5.70298		93.5991	5.43903		93.5991	7.50921		93.5991	10.2953					93.5991	6.40793		93.5991	6.31035		93.5991	10.8286
			93.7991	11.0617		93.7991	6.26956		93.7991	5.86064		93.7991	5.42964		93.7991	7.3828		93.7991	10.7919					93.7991	6.92188		93.7991	6.66018		93.7991	10.6883
			93.9991	10.6212		93.9991	6.52795		93.9991	5.99162		93.9991	5.35208		93.9991	7.46983		93.9991	10.8442					93.9991	6.72418		93.9991	6.39161		93.9991	10.9704
			94.1991	11.2075		94.1991	6.75682		94.1991	5.9974		94.1991	5.44072		94.1991	7.64215		94.1991	10.8457					94.1991	6.6423		94.1991	6.22697		94.1991	10.4489
			94.3991	11.2612		94.3991	6.21802		94.3991	5.10866		94.3991	5.99188		94.3991	7.46685		94.3991	9.66774					94.3991	6.59041		94.3991	5.84587		94.3991	10.2774
			94.5991	11.0178		94.5991	5.81285		94.5991	6.59646		94.5991	5.49541		94.5991	8.03149		94.5991	10.352					94.5991	6.86958		94.5991	6.51832		94.5991	10.8978
			94.799	10.869		94.799	6.65614		94.799	5.55954		94.799	5.51823		94.799	7.4505		94.799	10.6027					94.799	6.75401		94.799	5.67765		94.799	10.0473
			94.999	11.208		94.999	6.53737		94.999	5.32572		94.999	5.50384		94.999	7.38015		94.999	10.4151					94.999	6.69735		94.999	6.37112		94.999	10.4327
			95.199	10.8803		95.199	6.12856		95.199	6.20561		95.199	5.38929		95.199	7.85284		95.199	10.7194					95.199	6.44305		95.199	6.47927		95.199	10.746
			95.3991	10.6582		95.3991	5.99745		95.3991	6.04903		95.3991	5.26952		95.3991	7.65023		95.3991	10.2578					95.3991	6.60727		95.3991	5.88004		95.3991	10.5193
			95.599	10.6867		95.599	6.50144		95.599	6.23283		95.599	5.26193		95.599	7.64487		95.599	10.6544					95.599	7.04318		95.599	6.42531		95.599	11.5932
			95.799	10.8135		95.799	6.73051		95.799	6.23537		95.799	5.3816		95.799	7.4114		95.799	11.1102					95.799	6.81118		95.799	6.14198		95.799	10.6859
			95.999	10.3558		95.999	5.6433		95.999	6.3672		95.999	5.48403		95.999	7.56515		95.999	10.4296					95.999	6.61899		95.999	6.11954		95.999	10.7599
			96.199	11.1847		96.199	6.7492		96.199	5.51244		96.199	5.5508		96.199	7.77099		96.199	10.5919					96.199	6.54257		96.199	6.20297		96.199	10.1127
			96.399	11.2994		96.399	5.90256		96.399	6.11724		96.399	5.69134		96.399	7.65883		96.399	10.9073					96.399	6.43993		96.399	6.67428		96.399	10.9994
			96.599	11.2931		96.599	6.10919		96.599	6.17031		96.599	5.46336		96.599	7.48661		96.599	10.981					96.599	6.9216		96.599	6.80297		96.599	11.4875
			96.799	10.9398		96.799	6.0032		96.799	5.67326		96.799	5.5386		96.799	7.72595		96.799	10.3621					96.799	6.15145		96.799	6.22551		96.799	9.9244
			96.999	10.8652		96.999	6.10175		96.999	6.29701		96.999	5.31944		96.999	7.85265		96.999	10.1862					96.999	6.08341		96.999	6.1		96.999	9.99792
			97.199	10.4482		97.199	6.11358		97.199	6.09143		97.199	5.19203		97.199	7.56956		97.199	10.2994					97.199	6.8498		97.199	6.44205		97.199	10.8002
			97.399	10.6694		97.399	6.21677		97.399	5.5642		97.399	5.61192		97.399	7.44014		97.399	10.0964					97.399	6.18449		97.399	6.51654		97.399	10.6386
			97.599	10.5647		97.599	6.04059		97.599	5.42118		97.599	5.78733		97.599	7.3013		97.599	10.0548					97.599	6.07296		97.599	6.24634		97.599	10.0866
			97.799	10.8186		97.799	6.31403		97.799	5.703		97.799	5.49963		97.799	7.51907		97.799	10.2633					97.799	6.34943		97.799	5.99829		97.799	10.2446
			97.999	10.897		97.999	6.02533		97.999	6.57326		97.999	5.35312		97.999	7.80704		97.999	10.7386					97.999	6.7124		97.999	6.073		97.999	10.7702
			98.199	10.5187		98.199	6.08422		98.199	6.17842		98.199	5.23727		98.199	7.76534		98.199	10.2564					98.199	5.82371		98.199	6.18465		98.199	10.2939
			98.399	11.1509		98.399	6.18198		98.399	6.01575		98.399	5.76367		98.399	7.73768		98.399	10.3396					98.399	6.24545		98.399	5.95162		98.399	10.205
			98.599	10.3808		98.599	6.36839		98.599	5.55515		98.599	5.60653		98.599	7.40606		98.599	10.3503					98.599	6.45728		98.599	6.53686		98.599	11.3914
			98.799	10.7574		98.799	6.58317		98.799	5.85775		98.799	5.48814		98.799	7.5941		98.799	10.5761					98.799	6.66132		98.799	6.7235		98.799	11.0645
			98.999	10.9072		98.999	6.07774		98.999	6.68688		98.999	5.6561		98.999	7.9612		98.999	10.711					98.999	6.71453		98.999	6.19486		98.999	10.8711
			99.199	10.2994		99.199	5.94651		99.199	6.3182		99.199	5.34561		99.199	7.61959		99.199	10.3688					99.199	6.81986		99.199	6.16069		99.199	10.3851
			99.399	10.539		99.399	5.90679		99.399	6.32225		99.399	5.01257		99.399	7.50773		99.399	10.8174					99.399	6.8769		99.399	5.95681		99.399	10.5731
			99.599	11.2501		99.599	6.11629		99.599	5.92187		99.599	5.25293		99.599	7.40582		99.599	10.7263					99.599	6.88084		99.599	5.9695		99.599	11.1571
			99.799	10.9074		99.799	6.19657		99.799	6.3203		99.799	5.45941		99.799	7.6337		99.799	10.5415					99.799	6.76816		99.799	6.2451		99.799	10.559
			99.999	10.8795		99.999	6.08666		99.999	6.73116		99.999	5.42949		99.999	7.96434		99.999	10.5193					99.999	6.5994		99.999	6.59112		99.999	11.2731
			100.199	10.5102		100.199	6.28282		100.199	7.15747		100.199	5.32678		100.199	7.75066		100.199	11.4273					100.199	7.13331		100.199	6.0971		100.199	11.3079
			100.399	11.0743		100.399	6.34661		100.399	5.92011		100.399	5.49399		100.399	7.70225		100.399	10.4939					100.399	7.23234		100.399	6.37498		100.399	11.37
			100.599	10.1942		100.599	6.32711		100.599	5.9944		100.599	5.29871		100.599	7.2062		100.599	9.76471					100.599	6.83209		100.599	6.24033		100.599	10.4508
			100.799	10.8325		100.799	6.09823		100.799	6.22974		100.799	5.57326		100.799	7.53869		100.799	10.6946					100.799	6.91712		100.799	6.15569		100.799	10.5043
			100.999	10.7334		100.999	6.24122		100.999	5.81524		100.999	5.51061		100.999	7.42698		100.999	9.87305					100.999	6.59857		100.999	6.89437		100.999	11.1747
			101.199	10.7602		101.199	6.31393		101.199	5.64526		101.199	5.42563		101.199	7.33389		101.199	10.0143					101.199	6.27864		101.199	6.58945		101.199	10.4066
			101.399	10.3884		101.399	6.00244		101.399	5.8685		101.399	5.52506		101.399	7.27972		101.399	10.4801					101.399	6.63764		101.399	6.31347		101.399	10.6844
			101.599	10.3095		101.599	6.22647		101.599	5.77604		101.599	5.3021		101.599	7.5571		101.599	9.86485					101.599	6.3047		101.599	6.54589		101.599	10.3078
			101.799	10.9881		101.799	6.52398		101.799	5.47484		101.799	5.45189		101.799	7.51541		101.799	10.1833					101.799	7.17045		101.799	6.26538		101.799	11.2073
			101.999	10.5775		101.999	6.59101		101.999	5.89006		101.999	5.31233		101.999	7.55271		101.999	10.4179					101.999	6.9349		101.999	6.75508		101.999	11.1939
			102.199	10.293		102.199	6.56094		102.199	5.62662		102.199	5.51341		102.199	7.35068		102.199	10.1944					102.199	7.05153		102.199	6.30816		102.199	10.4677
			102.399	10.4482		102.399	6.09112		102.399	6.04101		102.399	5.1618		102.399	7.52479		102.399	9.94484					102.399	6.28441		102.399	6.0491		102.399	10.3817
			102.599	10.8693		102.599	6.24266		102.599	6.09024		102.599	5.25159		102.599	7.50217		102.599	10.3734					102.599	7.0824		102.599	6.30408		102.599	10.7683
			102.799	11.0375		102.799	6.84032		102.799	5.48883		102.799	5.7297		102.799	7.32043		102.799	10.5786					102.799	6.46815		102.799	5.97275		102.799	10.2086
			102.999	10.5544		102.999	6.15436		102.999	6.14167		102.999	5.29707		102.999	7.61548		102.999	10.4315					102.999	6.53967		102.999	6.0984		102.999	10.1385
			103.199	11.514		103.199	7.13886		103.199	5.73395		103.199	5.30353		103.199	7.46637		103.199	9.7056					103.199	6.68246		103.199	6.55393		103.199	10.5896
			103.399	11.1973		103.399	6.31273		103.399	5.51648		103.399	5.39086		103.399	7.63839		103.399	10.0294					103.399	6.68868		103.399	6.12378		103.399	10.3408
			103.599	10.944		103.599	7.04789		103.599	5.79499		103.599	5.26315		103.599	7.36982		103.599	9.86658					103.599	7.09075		103.599	6.36424		103.599	10.7377
			103.799	10.428		103.799	6.56755		103.799	5.64013		103.799	5.47652		103.799	7.27873		103.799	10.4702					103.799	6.61014		103.799	6.59815		103.799	10.7011
			103.999	11.1965		103.999	6.72855		103.999	6.01574		103.999	5.48033		103.999	7.51941		103.999	10.5608					103.999	6.96061		103.999	6.14062		103.999	10.3569
			104.199	10.3008		104.199	6.32658		104.199	5.89621		104.199	5.54672		104.199	7.15277		104.199	11.0266					104.199	6.82777		104.199	6.26113		104.199	10.2985
			104.399	10.6088		104.399	6.30157		104.399	5.52242		104.399	5.7199		104.399	7.43929		104.399	9.92124					104.399	6.54156		104.399	6.34755		104.399	10.7993
			104.599	11.1175		104.599	6.60886		104.599	5.41884		104.599	5.49107		104.599	7.51811		104.599	10.4148					104.599	6.56888		104.599	6.38272		104.599	10.6621
			104.799	10.9788		104.799	6.62438		104.799	5.35527		104.799	5.52932		104.799	7.38259		104.799	10.3663					104.799	6.20418		104.799	6.54848		104.799	10.8232
			104.999	10.9334		104.999	6.05262		104.999	6.49914		104.999	5.00387		104.999	7.72976		104.999	10.9764					104.999	6.13909		104.999	6.36706		104.999	10.7039
			105.199	10.2012		105.199	6.33296		105.199	5.65568		105.199	5.44723		105.199	7.25461		105.199	10.1181					105.199	6.7449		105.199	6.1011		105.199	10.7132
			105.399	10.6308		105.399	6.17803		105.399	5.90039		105.399	5.48151		105.399	7.49163		105.399	10.3489					105.399	6.58402		105.399	6.45781		105.399	10.9027
			105.599	10.464		105.599	5.8909		105.599	5.75868		105.599	5.62518		105.599	7.65693		105.599	9.69337					105.599	6.89473		105.599	6.10659		105.599	11.0275
			105.799	10.2045		105.799	6.42189		105.799	6.23752		105.799	5.5492		105.799	7.58916		105.799	10.4441					105.799	6.13077		105.799	6.79834		105.799	10.8009
			105.999	10.3414		105.999	5.83102		105.999	5.96043		105.999	5.54886		105.999	7.29983		105.999	10.3656					105.999	7.26302		105.999	6.26598		105.999	10.5082
			106.199	9.73833		106.199	5.97943		106.199	6.06921		106.199	5.21691		106.199	7.30764		106.199	9.57714					106.199	7.16871		106.199	5.92231		106.199	10.9545
			106.399	10.5212		106.399	6.28248		106.399	5.96698		106.399	5.36182		106.399	7.46225		106.399	10.0846					106.399	6.89645		106.399	5.77695		106.399	10.6464
			106.599	10.5378		106.599	6.06097		106.599	5.92345		106.599	5.49905		106.599	7.75709		106.599	10.1482					106.599	7.03567		106.599	6.19388		106.599	10.7843
			106.799	10.9248		106.799	6.52886		106.799	5.92875		106.799	5.38907		106.799	7.60865		106.799	10.3397					106.799	6.50231		106.799	6.28171		106.799	10.2236
			106.999	11.0433		106.999	6.74033		106.999	5.6344		106.999	5.75644		106.999	7.54598		106.999	10.8431					106.999	6.64689		106.999	6.63825		106.999	10.7784
			107.199	10.6459		107.199	6.41164		107.199	5.99271		107.199	5.61428		107.199	7.45942		107.199	10.304					107.199	6.7489		107.199	6.71213		107.199	11.2674
			107.399	10.81		107.399	6.2339		107.399	5.42092		107.399	5.71602		107.399	7.52011		107.399	10.1486					107.399	6.56938		107.399	6.38561		107.399	10.1246
			107.599	10.477		107.599	6.35149		107.599	5.58793		107.599	5.50799		107.599	7.4608		107.599	9.68616					107.599	6.5239		107.599	6.25144		107.599	9.88801
			107.799	10.4731		107.799	5.91847		107.799	6.19804		107.799	5.70716		107.799	7.68922		107.799	9.9066					107.799	6.32335		107.799	5.906		107.799	9.92598
			107.999	11.3316		107.999	6.82387		107.999	5.27839		107.999	5.6381		107.999	7.5385		107.999	10.5954					107.999	6.16094		107.999	6.38331		107.999	10.5213
			108.199	10.5419		108.199	6.37575		108.199	5.97825		108.199	5.49494		108.199	7.50538		108.199	10.2198					108.199	6.67246		108.199	6.20107		108.199	10.8158
			108.399	10.5147		108.399	6.35893		108.399	5.82921		108.399	5.46474		108.399	7.45197		108.399	10.3787					108.399	6.70517		108.399	6.33045		108.399	10.4143
			108.599	10.9993		108.599	6.60265		108.599	5.53859		108.599	5.43276		108.599	7.44628		108.599	10.453					108.599	6.25756		108.599	6.60184		108.599	10.6905
			108.799	10.9027		108.799	6.40612		108.799	5.39846		108.799	5.92727		108.799	7.44701		108.799	10.2831					108.799	6.83436		108.799	6.33744		108.799	10.6657
			108.999	11.0587		108.999	6.3032		108.999	5.89138		108.999	5.69566		108.999	7.52571		108.999	10.6088					108.999	6.9493		108.999	6.75621		108.999	10.4077
			109.199	11.0402		109.199	6.23916		109.199	5.79664		109.199	5.45228		109.199	7.6609		109.199	10.4892					109.199	6.95072		109.199	6.69882		109.199	10.6016
			109.399	10.2533		109.399	6.04269		109.399	5.94146		109.399	5.24777		109.399	7.23848		109.399	10.0872					109.399	6.65825		109.399	6.55227		109.399	10.7974
			109.599	10.8324		109.599	6.22291		109.599	5.40178		109.599	5.82238		109.599	7.36945		109.599	10.02					109.599	6.78629		109.599	6.36362		109.599	11.0769
			109.799	10.3316		109.799	6.37849		109.799	5.4917		109.799	5.42684		109.799	7.13715		109.799	10.0618					109.799	6.58247		109.799	7.07399		109.799	10.7099
			109.999	10.5655		109.999	6.13518		109.999	5.88747		109.999	5.36958		109.999	7.56202		109.999	9.7653					109.999	6.26713		109.999	6.28863		109.999	10.0586
			110.199	10.3994		110.199	6.38633		110.199	5.24104		110.199	5.47989		110.199	7.3171		110.199	10.0072					110.199	6.5645		110.199	6.66793		110.199	10.5826
			110.399	10.4002		110.399	6.05668		110.399	6.32455		110.399	5.62315		110.399	7.75927		110.399	10.0945					110.399	5.99278		110.399	6.50047		110.399	10.1094
			110.599	10.9549		110.599	5.99322		110.599	6.15491		110.599	5.31054		110.599	7.43785		110.599	10.6801					110.599	6.61118		110.599	6.92763		110.599	10.9329
			110.799	10.5799		110.799	6.13654		110.799	5.56024		110.799	5.44169		110.799	7.37471		110.799	9.85696					110.799	6.29056		110.799	6.21155		110.799	10.4519
			110.999	11.1253		110.999	6.39078		110.999	5.68578		110.999	5.54896		110.999	7.57733		110.999	9.94293					110.999	6.40461		110.999	6.10044		110.999	10.0736
			111.199	10.73		111.199	6.06605		111.199	6.33945		111.199	5.44718		111.199	7.49875		111.199	10.6114					111.199	6.23867		111.199	6.6073		111.199	10.1661
			111.399	10.683		111.399	6.07718		111.399	5.86208		111.399	5.95188		111.399	7.38916		111.399	10.3622					111.399	6.23754		111.399	6.74054		111.399	10.3369
			111.599	10.5031		111.599	5.84718		111.599	5.59474		111.599	5.5044		111.599	7.56916		111.599	9.58718					111.599	6.60033		111.599	5.96711		111.599	9.90368
			111.799	10.9003		111.799	6.41691		111.799	5.51776		111.799	5.51016		111.799	7.33468		111.799	10.2588					111.799	6.69348		111.799	6.3795		111.799	10.2066
			111.999	10.8544		111.999	6.36579		111.999	5.68917		111.999	5.71063		111.999	7.55595		111.999	10.0702					111.999	6.69459		111.999	6.61801		111.999	10.724
			112.199	10.4005		112.199	6.46171		112.199	6.05123		112.199	5.30238		112.199	7.52706		112.199	10.0204					112.199	6.32184		112.199	6.48564		112.199	10.3308
			112.399	10.6358		112.399	6.05365		112.399	5.76366		112.399	5.52053		112.399	7.49493		112.399	9.9303					112.399	6.26395		112.399	6.77901		112.399	10.2114
			112.599	10.9069		112.599	6.1861		112.599	5.73736		112.599	5.41987		112.599	7.57412		112.599	10.2388					112.599	6.5098		112.599	6.61803		112.599	10.8872
			112.799	10.7977		112.799	5.92705		112.799	5.75446		112.799	5.67041		112.799	7.49162		112.799	10.3402					112.799	6.59532		112.799	6.19333		112.799	9.98703
			112.999	10.7534		112.999	6.36211		112.999	5.7277		112.999	5.68549		112.999	7.60769		112.999	10.1031					112.999	6.81654		112.999	5.92979		112.999	10.5019
			113.199	10.8652		113.199	6.05561		113.199	5.95046		113.199	5.05258		113.199	7.21157		113.199	10.718					113.199	6.5267		113.199	6.61149		113.199	10.8644
			113.399	10.7437		113.399	5.75604		113.399	6.09167		113.399	5.61221		113.399	7.56001		113.399	10.0874					113.399	7.52339		113.399	6.27376		113.399	11.1244
			113.599	10.3747		113.599	5.82649		113.599	6.31832		113.599	5.61504		113.599	7.47032		113.599	10.4933					113.599	6.94838		113.599	6.06273		113.599	10.8339
			113.799	10.4791		113.799	6.12372		113.799	6.33206		113.799	5.18473		113.799	7.40965		113.799	10.4364					113.799	6.55262		113.799	6.77391		113.799	10.5155
			113.999	10.8428		113.999	6.04263		113.999	6.19844		113.999	5.30555		113.999	7.79633		113.999	10.1919					113.999	7.12843		113.999	6.58237		113.999	10.767
			114.199	10.4069		114.199	6.03857		114.199	6.37996		114.199	5.46002		114.199	7.87558		114.199	9.66963					114.199	6.80346		114.199	6.03249		114.199	10.6985
			114.399	10.5868		114.399	6.22189		114.399	5.72213		114.399	5.4504		114.399	7.53431		114.399	9.81324					114.399	6.93099		114.399	6.49135		114.399	10.6052
			114.599	10.6463		114.599	6.03597		114.599	6.58897		114.599	5.19158		114.599	7.83873		114.599	10.495					114.599	6.47302		114.599	6.8512		114.599	10.6411
			114.799	10.4505		114.799	6.27503		114.799	6.00528		114.799	5.21856		114.799	7.50288		114.799	10.2858					114.799	6.94477		114.799	6.12051		114.799	10.801
			114.999	10.238		114.999	6.40046		114.999	6.01265		114.999	5.55957		114.999	7.50448		114.999	10.0903					114.999	6.99794		114.999	6.06429		114.999	10.7355
			115.199	10.9389		115.199	6.46579		115.199	6.3834		115.199	5.12216		115.199	7.51125		115.199	10.7411					115.199	6.15044		115.199	6.63896		115.199	10.3998
			115.399	10.7187		115.399	6.34425		115.399	6.02346		115.399	5.33156		115.399	7.61522		115.399	10.5317					115.399	6.37767		115.399	6.77871		115.399	10.8461
			115.599	10.7879		115.599	6.46878		115.599	6.30672		115.599	5.3136		115.599	7.71517		115.599	10.5012					115.599	7.3425		115.599	6.432		115.599	10.9118
			115.799	10.4092		115.799	6.03778		115.799	5.93027		115.799	5.5904		115.799	7.56791		115.799	10.065					115.799	6.70012		115.799	6.42476		115.799	10.3727
			115.999	10.4616		115.999	6.59887		115.999	5.48109		115.999	5.75762		115.999	7.39924		115.999	10.3017					115.999	6.98907		115.999	6.57747		115.999	10.9151
			116.199	10.3038		116.199	6.56679		116.199	5.96289		116.199	5.29689		116.199	7.51701		116.199	10.4544					116.199	6.44091		116.199	6.35578		116.199	10.0286
			116.399	10.1105		116.399	6.5855		116.399	5.64068		116.399	5.28901		116.399	7.17286		116.399	10.2561					116.399	6.79277		116.399	6.59827		116.399	10.4799
			116.599	10.3864		116.599	5.91614		116.599	6.4819		116.599	5.34694		116.599	7.79796		116.599	10.2038					116.599	6.41942		116.599	6.75339		116.599	10.6673
			116.799	10.3942		116.799	6.05176		116.799	6.41769		116.799	5.51131		116.799	7.66944		116.799	10.0211					116.799	6.62654		116.799	6.88282		116.799	10.4076
			116.999	10.6435		116.999	6.03153		116.999	6.24764		116.999	5.41704		116.999	7.6337		116.999	10.6255					116.999	7.16549		116.999	6.57705		116.999	11.0013
			117.199	10.754		117.199	6.38679		117.199	6.32831		117.199	5.24705		117.199	7.58266		117.199	10.3732					117.199	6.53386		117.199	6.69782		117.199	10.4256
			117.399	10.6334		117.399	6.52123		117.399	5.90053		117.399	5.36943		117.399	7.35183		117.399	10.6029					117.399	6.7189		117.399	6.21344		117.399	10.3147
			117.599	10.4634		117.599	6.39647		117.599	6.70122		117.599	5.46772		117.599	7.7703		117.599	10.5225					117.599	6.64884		117.599	6.87801		117.599	10.6508
			117.799	10.6358		117.799	6.27412		117.799	5.91698		117.799	5.48341		117.799	7.40826		117.799	9.9031					117.799	6.26409		117.799	6.83456		117.799	10.5177
			117.999	10.4573		117.999	6.26262		117.999	5.71149		117.999	5.55204		117.999	7.53535		117.999	10.142					117.999	6.84307		117.999	6.51985		117.999	10.0157
			118.199	10.2838		118.199	6.1102		118.199	6.10263		118.199	5.41212		118.199	7.29899		118.199	10.3996					118.199	6.65161		118.199	6.64143		118.199	10.4621
			118.399	10.0214		118.399	6.04937		118.399	5.83878		118.399	5.47285		118.399	7.47225		118.399	10.0318					118.399	6.49038		118.399	7.8111		118.399	11.103
			118.599	10.1831		118.599	5.7305		118.599	6.34153		118.599	5.26868		118.599	7.31597		118.599	10.0475					118.599	6.51342		118.599	6.48565		118.599	9.90005
			118.799	10.5424		118.799	6.22351		118.799	6.30931		118.799	5.51642		118.799	7.8081		118.799	10.1036					118.799	6.67785		118.799	6.94989		118.799	10.9144
			118.999	10.8692		118.999	6.53523		118.999	5.84516		118.999	5.71797		118.999	7.58195		118.999	10.558					118.999	6.19031		118.999	6.02836		118.999	9.99225
			119.199	9.90316		119.199	6.1758		119.199	6.2894		119.199	5.31522		119.199	7.34938		119.199	10.0249					119.199	6.62701		119.199	6.54085		119.199	10.3133
			119.399	10.1989		119.399	6.24857		119.399	6.58692		119.399	5.05314		119.399	7.47575		119.399	10.5557					119.399	6.26349		119.399	7.25832		119.399	10.9594
			119.599	10.559		119.599	6.77896		119.599	6.05043		119.599	5.46985		119.599	7.44207		119.599	10.5737					119.599	6.49665		119.599	6.41626		119.599	9.91288
			119.799	10.3223		119.799	6.17396		119.799	5.78024		119.799	5.50113		119.799	7.43441		119.799	10.2592					119.799	6.41442		119.799	6.75526		119.799	10.5355
			119.999	11.0037		119.999	6.56024		119.999	5.70639		119.999	5.35702		119.999	7.51173		119.999	10.4338					119.999	6.47128		119.999	6.65799		119.999	9.8363
			120.199	10.0714		120.199	6.11438		120.199	6.19347		120.199	5.36029		120.199	7.33956		120.199	10.7107					120.199	6.73637		120.199	6.21655		120.199	10.2267
			120.399	10.4573		120.399	6.49631		120.399	6.13939		120.399	5.46588		120.399	7.4204		120.399	10.9657					120.399	6.64488		120.399	6.52031		120.399	10.0482
			120.599	10.214		120.599	6.27982		120.599	6.35039		120.599	5.28125		120.599	7.44251		120.599	10.7943					120.599	6.48468		120.599	6.22915		120.599	10.3059
			120.799	10.3255		120.799	6.22448		120.799	5.96621		120.799	5.38317		120.799	7.56048		120.799	10.0838					120.799	6.43596		120.799	6.76096		120.799	10.556
			120.999	10.5232		120.999	6.11695		120.999	6.01182		120.999	5.74684		120.999	7.71005		120.999	10.4505					120.999	6.78837		120.999	6.22809		120.999	10.2899
			121.199	10.4822		121.199	6.37236		121.199	6.203		121.199	5.43187		121.199	7.69292		121.199	10.1456					121.199	6.98714		121.199	6.54357		121.199	10.6602
			121.399	10.5137		121.399	6.42621		121.399	6.19241		121.399	5.37987		121.399	7.46056		121.399	10.335					121.399	6.61665		121.399	6.45593		121.399	10.4141
			121.599	10.5151		121.599	6.28924		121.599	6.19998		121.599	5.21132		121.599	7.63016		121.599	10.1811					121.599	6.78259		121.599	6.19956		121.599	10.2033
			121.799	10.8864		121.799	6.22094		121.799	6.13524		121.799	5.39284		121.799	7.55307		121.799	10.7669					121.799	6.71401		121.799	6.60166		121.799	10.2615
			121.999	10.3228		121.999	6.35625		121.999	6.19098		121.999	5.31053		121.999	7.50076		121.999	10.4658					121.999	6.46242		121.999	6.66324		121.999	10.4526
			122.199	10.6255		122.199	6.16567		122.199	6.16642		122.199	5.66446		122.199	7.64678		122.199	10.5147					122.199	6.55577		122.199	6.30207		122.199	10.3423
			122.399	10.7996		122.399	6.87125		122.399	5.88094		122.399	5.24176		122.399	7.52617		122.399	10.6987					122.399	6.36396		122.399	6.25789		122.399	10.6424
			122.599	9.38285		122.599	5.67878		122.599	6.37652		122.599	5.04776		122.599	7.01171		122.599	10.9986					122.599	6.84548		122.599	6.78109		122.599	10.4879
			122.799	10.244		122.799	6.16236		122.799	6.07411		122.799	5.68523		122.799	7.58882		122.799	10.2643					122.799	6.513		122.799	6.39631		122.799	10.3339
			122.999	10.4578		122.999	6.55763		122.999	5.53072		122.999	5.75539		122.999	7.41424		122.999	10.2739					122.999	5.93737		122.999	6.44777		122.999	10.6077
			123.199	10.1762		123.199	6.40913		123.199	5.50657		123.199	5.64616		123.199	7.30719		123.199	9.92329					123.199	6.59954		123.199	6.57374		123.199	10.9354
			123.399	10.3927		123.399	6.54892		123.399	5.4223		123.399	5.71057		123.399	7.46601		123.399	10.3161					123.399	6.34689		123.399	6.5562		123.399	10.5049
			123.599	10.3187		123.599	6.15889		123.599	5.69942		123.599	5.73194		123.599	7.70373		123.599	10.0931					123.599	6.58856		123.599	6.37896		123.599	10.6948
			123.799	10.8898		123.799	6.31332		123.799	5.5892		123.799	5.85891		123.799	7.41936		123.799	10.8903					123.799	6.45699		123.799	6.52645		123.799	10.5783
			123.999	10.5975		123.999	6.8251		123.999	5.61847		123.999	5.66853		123.999	7.37567		123.999	10.8649					123.999	6.84785		123.999	6.80181		123.999	11.1905
			124.199	10.8712		124.199	6.50688		124.199	5.66775		124.199	5.47922		124.199	7.31211		124.199	10.8594					124.199	6.80452		124.199	6.23413		124.199	10.7461
			124.399	10.6233		124.399	5.94085		124.399	5.28033		124.399	5.69935		124.399	7.43119		124.399	9.92006					124.399	6.25223		124.399	6.36052		124.399	10.8048
			124.599	10.5036		124.599	6.31536		124.599	5.57261		124.599	5.33312		124.599	7.27371		124.599	10.1423					124.599	6.71836		124.599	6.72732		124.599	10.7192
			124.799	10.2435		124.799	6.10567		124.799	6.24187		124.799	5.45845		124.799	7.57606		124.799	10.7049					124.799	6.65908		124.799	6.50828		124.799	10.5282
			124.999	10.3245		124.999	6.46455		124.999	5.39629		124.999	5.38493		124.999	7.05778		124.999	10.1263					124.999	6.70455		124.999	6.38884		124.999	10.4758
			125.199	10.1921		125.199	6.38544		125.199	5.65362		125.199	5.55163		125.199	7.38235		125.199	9.98602					125.199	6.36045		125.199	6.53322		125.199	10.1913
			125.399	10.1816		125.399	6.70184		125.399	5.99288		125.399	5.62258		125.399	7.74981		125.399	10.4583					125.399	6.53073		125.399	7.03901		125.399	11.2036
			125.599	10.0771		125.599	7.04671		125.599	6.10826		125.599	5.24249		125.599	7.54863		125.599	10.2006					125.599	6.37073		125.599	6.14815		125.599	9.89893
			125.799	10.4584		125.799	5.95032		125.799	6.07759		125.799	5.31426		125.799	7.4439		125.799	9.45161					125.799	6.73216		125.799	6.62482		125.799	10.5586
			125.999	10.1972		125.999	6.12604		125.999	6.52617		125.999	5.5452		125.999	7.6926		125.999	10.2009					125.999	6.45823		125.999	6.6935		125.999	10.1516
			126.199	10.3633		126.199	6.24721		126.199	5.48665		126.199	5.68368		126.199	7.25767		126.199	9.48641					126.199	6.39079		126.199	5.87268		126.199	10.2333
			126.399	9.74929		126.399	6.01021		126.399	5.93736		126.399	5.46576		126.399	7.27056		126.399	10.0706					126.399	6.16691		126.399	6.61543		126.399	10.0199
			126.599	10.2497		126.599	6.68067		126.599	6.02799		126.599	5.15325		126.599	7.36642		126.599	10.2903					126.599	6.50322		126.599	6.06578		126.599	10.2932
			126.799	9.76682		126.799	6.43388		126.799	6.21937		126.799	5.65694		126.799	7.40703		126.799	9.66037					126.799	6.1901		126.799	6.38374		126.799	9.82632
			126.999	9.56483		126.999	6.17899		126.999	6.27193		126.999	5.35786		126.999	7.33378		126.999	10.1226					126.999	6.7931		126.999	6.87661		126.999	10.7944
			127.199	9.74918		127.199	6.04931		127.199	6.16568		127.199	5.53102		127.199	7.4382		127.199	9.53657					127.199	6.79777		127.199	6.52421		127.199	11.0289
			127.399	9.83436		127.399	6.02975		127.399	6.37337		127.399	5.71249		127.399	7.59173		127.399	10.039					127.399	6.63076		127.399	7.07202		127.399	11.1093
			127.599	9.97146		127.599	6.47339		127.599	6.00159		127.599	5.46159		127.599	7.41746		127.599	9.64267					127.599	6.83585		127.599	6.6442		127.599	10.8956
			127.799	9.54036		127.799	6.19777		127.799	5.95979		127.799	5.57409		127.799	7.35942		127.799	9.54519					127.799	6.68335		127.799	6.52443		127.799	10.3207
			127.999	10.7562		127.999	7.01962		127.999	6.22202		127.999	5.24975		127.999	7.58881		127.999	10.39					127.999	6.52578		127.999	7.02083		127.999	11.064
			128.199	10.195		128.199	6.14413		128.199	5.37365		128.199	5.46068		128.199	7.26672		128.199	9.10905					128.199	6.72304		128.199	6.48717		128.199	11.1658
			128.399	9.66318		128.399	6.10357		128.399	6.47624		128.399	5.19431		128.399	7.44897		128.399	9.77892					128.399	6.70369		128.399	7.1261		128.399	11.1378
			128.599	10.5465		128.599	6.07187		128.599	6.70118		128.599	5.31597		128.599	7.45377		128.599	10.5546					128.599	7.14445		128.599	7.22725		128.599	12.296
			128.799	9.74548		128.799	6.39701		128.799	6.28498		128.799	5.50028		128.799	7.54894		128.799	10.1483					128.799	6.82068		128.799	7.06187		128.799	11.4627
			128.999	9.86992		128.999	6.12303		128.999	5.96121		128.999	5.37779		128.999	7.38415		128.999	9.56565					128.999	6.91521		128.999	7.39477		128.999	11.4429
			129.199	10.4156		129.199	6.40935		129.199	5.93113		129.199	5.52663		129.199	7.42556		129.199	10.2828					129.199	6.48857		129.199	7.30862		129.199	11.8575
			129.399	9.76788		129.399	6.23988		129.399	6.25647		129.399	5.26285		129.399	7.49303		129.399	10.0836					129.399	7.37764		129.399	6.72061		129.399	11.1776
			129.599	10.2965		129.599	6.34329		129.599	6.41754		129.599	5.23141		129.599	7.41646		129.599	10.0583					129.599	7.01455		129.599	6.37963		129.599	10.953
			129.799	10.0593		129.799	6.19498		129.799	6.30226		129.799	5.22311		129.799	7.63302		129.799	9.74617					129.799	7.74951		129.799	7.13529		129.799	12.3314
			129.999	10.3523		129.999	6.61687		129.999	5.75034		129.999	5.75707		129.999	7.43552		129.999	9.51981					129.999	6.46632		129.999	6.77141		129.999	11.2378
			130.199	10.1742		130.199	6.87993		130.199	5.87216		130.199	5.43418		130.199	7.17207		130.199	9.82682					130.199	6.33405		130.199	7.22898		130.199	11.7672
			130.399	10.2215		130.399	6.1099		130.399	5.51459		130.399	5.73544		130.399	7.19043		130.399	9.64332					130.399	6.7183		130.399	6.49715		130.399	11.2543
			130.599	10.007		130.599	6.25213		130.599	5.77748		130.599	5.542		130.599	7.38685		130.599	9.41486					130.599	7.05069		130.599	6.83543		130.599	11.8064
			130.799	10.0711		130.799	5.95948		130.799	6.48438		130.799	5.24805		130.799	7.619		130.799	9.80738					130.799	6.58186		130.799	6.2372		130.799	10.8486
			130.999	10.9135		130.999	7.39731		130.999	5.61218		130.999	5.50885		130.999	7.31338		130.999	10.7847					130.999	6.97817		130.999	6.08463		130.999	11.5815
			131.199	10.4363		131.199	6.7798		131.199	6.08591		131.199	5.61433		131.199	7.33893		131.199	10.3012					131.199	6.69763		131.199	6.65448		131.199	11.3373
			131.399	10.4904		131.399	6.65524		131.399	5.8625		131.399	5.10057		131.399	7.32576		131.399	10.2026					131.399	6.74647		131.399	6.70672		131.399	11.386
			131.599	10.5036		131.599	6.72478		131.599	6.11044		131.599	5.17508		131.599	7.67198		131.599	10.1642					131.599	6.3842		131.599	6.26105		131.599	11.2356
			131.799	9.91745		131.799	5.96806		131.799	6.57322		131.799	5.33534		131.799	7.56628		131.799	9.93429					131.799	7.00909		131.799	6.68308		131.799	11.351
			131.999	10.4769		131.999	6.36327		131.999	5.85671		131.999	5.31232		131.999	7.43879		131.999	9.83366					131.999	6.54791		131.999	7.62042		131.999	11.7114
			132.199	10.4268		132.199	6.08485		132.199	5.68239		132.199	5.52043		132.199	7.29091		132.199	9.14177					132.199	6.6216		132.199	7.80743		132.199	11.7677
			132.399	10.1057		132.399	6.28457		132.399	5.95317		132.399	5.46861		132.399	7.39574		132.399	9.5555					132.399	7.37404		132.399	7.26801		132.399	12.0155
			132.599	10.8737		132.599	6.18844		132.599	6.06304		132.599	5.42404		132.599	7.7096		132.599	10.0059					132.599	6.79067		132.599	6.47048		132.599	11.0151
			132.799	10.2499		132.799	5.9397		132.799	6.01719		132.799	5.64655		132.799	7.584		132.799	9.63419					132.799	6.42262		132.799	6.91654		132.799	11.977
			132.999	9.95863		132.999	5.78534		132.999	6.48583		132.999	5.40308		132.999	7.34733		132.999	9.83859					132.999	6.62175		132.999	6.91716		132.999	11.8393
			133.199	9.7091		133.199	5.86846		133.199	6.59407		133.199	5.44427		133.199	7.53152		133.199	9.62404					133.199	7.27302		133.199	7.49705		133.199	12.545
			133.399	10.1326		133.399	6.55699		133.399	5.43905		133.399	5.82388		133.399	7.36062		133.399	9.84812					133.399	6.73183		133.399	6.83679		133.399	11.318
			133.599	10.4057		133.599	6.63094		133.599	6.26199		133.599	5.62697		133.599	7.44758		133.599	10.3918					133.599	6.58793		133.599	6.60732		133.599	11.4075
			133.799	10.625		133.799	6.41929		133.799	6.18771		133.799	5.85216		133.799	7.88327		133.799	9.5126					133.799	6.93689		133.799	7.27289		133.799	11.906
			133.999	10.2796		133.999	6.18914		133.999	6.0089		133.999	5.52499		133.999	7.44254		133.999	9.7776					133.999	6.81142		133.999	7.38152		133.999	11.9571
			134.199	10.7495		134.199	6.71457		134.199	5.87466		134.199	5.78274		134.199	7.42719		134.199	9.99293					134.199	7.36313		134.199	7.01759		134.199	11.8643
			134.399	10.0498		134.399	6.13588		134.399	5.48896		134.399	5.43746		134.399	7.43304		134.399	9.43158					134.399	6.45158		134.399	7.66521		134.399	11.7638
			134.599	10.3018		134.599	6.33047		134.599	5.76269		134.599	5.65567		134.599	7.44468		134.599	9.76576					134.599	6.62668		134.599	7.07256		134.599	11.5626
			134.799	10.0806		134.799	6.45631		134.799	6.09483		134.799	5.46747		134.799	7.45103		134.799	10.3585					134.799	7.13406		134.799	6.59808		134.799	11.5825
			134.999	10.1888		134.999	6.11954		134.999	6.59172		134.999	5.34016		134.999	7.61171		134.999	10.3592					134.999	7.3254		134.999	7.06364		134.999	12.2596
			135.199	10.8401		135.199	6.2584		135.199	5.79797		135.199	5.69163		135.199	7.33635		135.199	10.6217					135.199	6.43202		135.199	7.84373		135.199	12.3571
			135.399	10.1377		135.399	5.6806		135.399	6.5741		135.399	5.44263		135.399	7.32374		135.399	10.0585					135.399	7.22269		135.399	6.91958		135.399	12.6415
			135.599	10.9933		135.599	6.16639		135.599	5.7286		135.599	5.70177		135.599	7.59829		135.599	9.75587					135.599	7.33445		135.599	6.65983		135.599	11.9012
			135.799	10.5214		135.799	6.0542		135.799	5.77685		135.799	5.58689		135.799	7.32091		135.799	9.99209					135.799	7.30706		135.799	6.50942		135.799	11.7696
			135.999	10.1073		135.999	6.02169		135.999	6.45145		135.999	5.48145		135.999	7.63366		135.999	9.9976					135.999	6.92686		135.999	6.55169		135.999	11.983
			136.199	10.945		136.199	6.81479		136.199	6.34243		136.199	5.23178		136.199	7.43288		136.199	10.6867					136.199	7.42003		136.199	6.86708		136.199	12.5672
			136.399	10.371		136.399	6.10123		136.399	5.96355		136.399	5.63824		136.399	7.59471		136.399	9.65948					136.399	7.03053		136.399	6.70659		136.399	11.9167
			136.599	9.8448		136.599	6.06665		136.599	6.64583		136.599	5.37255		136.599	7.6966		136.599	9.48984					136.599	6.69958		136.599	6.32003		136.599	11.0321
			136.799	10.3006		136.799	5.65614		136.799	6.32948		136.799	5.34622		136.799	7.67069		136.799	9.98031					136.799	7.57873		136.799	6.39496		136.799	11.5841
			136.999	10.5247		136.999	6.26677		136.999	6.03859		136.999	5.57798		136.999	7.53176		136.999	9.70411					136.999	7.12552		136.999	6.57711		136.999	11.6954
			137.199	10.5169		137.199	5.5548		137.199	5.77525		137.199	5.67234		137.199	7.37884		137.199	9.50157					137.199	6.70723		137.199	6.6456		137.199	11.4234
			137.399	10.237		137.399	6.1617		137.399	5.9741		137.399	5.6097		137.399	7.30635		137.399	9.84255					137.399	7.54969		137.399	6.59708		137.399	11.7162
			137.599	10.5789		137.599	6.34337		137.599	6.20436		137.599	5.53803		137.599	7.26621		137.599	10.1807					137.599	7.59461		137.599	5.91413		137.599	11.5226
			137.799	10.2096		137.799	6.25471		137.799	6.52416		137.799	5.0974		137.799	7.565		137.799	9.93657					137.799	7.33058		137.799	6.72799		137.799	12.3418
			137.999	10.2359		137.999	5.8459		137.999	6.03237		137.999	5.11979		137.999	7.27947		137.999	9.44917					137.999	7.77931		137.999	6.88613		137.999	12.3181
			138.199	10.2175		138.199	6.28494		138.199	5.68396		138.199	5.60791		138.199	7.23701		138.199	9.92124					138.199	7.34339		138.199	6.03992		138.199	11.5452
			138.399	10.0325		138.399	5.55252		138.399	6.07102		138.399	5.58165		138.399	7.69965		138.399	9.50185					138.399	7.75892		138.399	6.57103		138.399	12.3857
			138.599	10.2062		138.599	6.16966		138.599	5.98924		138.599	5.60146		138.599	7.53986		138.599	9.44146					138.599	7.47929		138.599	6.10395		138.599	11.5025
			138.799	10.5946		138.799	6.05739		138.799	6.66396		138.799	5.14325		138.799	7.67082		138.799	10.0496					138.799	7.80165		138.799	6.43925		138.799	12.4067
			138.999	10.179		138.999	6.48629		138.999	6.32191		138.999	5.54914		138.999	7.50619		138.999	10.2571					138.999	7.50734		138.999	6.83101		138.999	12.362
			139.199	10.1683		139.199	6.11557		139.199	6.25328		139.199	5.49716		139.199	7.64974		139.199	9.60153					139.199	7.2264		139.199	6.64278		139.199	12.0321
			139.399	10.1879		139.399	6.39669		139.399	5.98079		139.399	5.28634		139.399	7.42583		139.399	9.85695					139.399	7.43318		139.399	6.32736		139.399	12.0029
			139.599	9.70037		139.599	5.96034		139.599	6.14324		139.599	5.4222		139.599	7.34202		139.599	9.918					139.599	6.8654		139.599	6.28379		139.599	11.3842
			139.799	10.1975		139.799	6.20645		139.799	6.1268		139.799	5.48615		139.799	7.36763		139.799	10.4024					139.799	7.33375		139.799	6.46606		139.799	12.265
			139.999	10.4541		139.999	6.04414		139.999	5.90036		139.999	5.80227		139.999	7.48412		139.999	9.79052					139.999	6.60733		139.999	6.63386		139.999	11.338
			140.199	10.6064		140.199	6.43056		140.199	6.27934		140.199	5.41826		140.199	7.87997		140.199	9.70266					140.199	7.51854		140.199	6.47855		140.199	12.1794
			140.399	9.72937		140.399	6.16706		140.399	5.67401		140.399	5.53464		140.399	7.39577		140.399	9.39578					140.399	6.99316		140.399	6.69844		140.399	11.8641
			140.599	10.6975		140.599	6.1125		140.599	6.10933		140.599	5.31414		140.599	7.46923		140.599	10.0953					140.599	7.64602		140.599	6.65491		140.599	12.1785
			140.799	9.83416		140.799	6.03002		140.799	5.89146		140.799	5.42285		140.799	7.38722		140.799	9.56416					140.799	7.34616		140.799	6.88729		140.799	11.9536
			140.999	10.1018		140.999	6.18564		140.999	5.83489		140.999	5.44584		140.999	7.45064		140.999	9.6899					140.999	6.62271		140.999	6.87791		140.999	11.7569
			141.199	10.4227		141.199	6.06487		141.199	5.79939		141.199	5.62141		141.199	7.56947		141.199	9.56112					141.199	7.76818		141.199	6.41798		141.199	12.0956
			141.399	10.3127		141.399	5.79619		141.399	5.43156		141.399	5.72012		141.399	7.33679		141.399	9.30676					141.399	7.27078		141.399	6.12483		141.399	11.5026
			141.599	10.4881		141.599	5.9459		141.599	6.05701		141.599	5.6493		141.599	7.5336		141.599	10.3266					141.599	7.082		141.599	7.32995		141.599	11.7833
			141.799	10.4659		141.799	6.32738		141.799	5.7165		141.799	5.49631		141.799	7.18955		141.799	10.3725					141.799	7.12564		141.799	6.7168		141.799	11.6785
			141.999	10.2204		141.999	6.6836		141.999	5.89574		141.999	5.31481		141.999	7.42757		141.999	9.97645					141.999	6.41633		141.999	6.99179		141.999	11.5366
			142.199	10.2465		142.199	6.3743		142.199	6.20697		142.199	5.34468		142.199	7.65038		142.199	10.053					142.199	6.89295		142.199	6.62373		142.199	11.7153
			142.399	10.2547		142.399	6.55246		142.399	5.59965		142.399	5.44797		142.399	7.62269		142.399	9.67266					142.399	7.52454		142.399	6.37054		142.399	12.0274
			142.599	10.1508		142.599	6.10528		142.599	5.91517		142.599	5.74486		142.599	7.68123		142.599	9.41489					142.599	7.1867		142.599	6.70379		142.599	11.5478
			142.799	10.0856		142.799	6.06291		142.799	5.18293		142.799	5.6448		142.799	7.17004		142.799	9.75348					142.799	7.81738		142.799	6.45982		142.799	12.4199
			142.999	9.82572		142.999	5.80399		142.999	6.11773		142.999	5.54848		142.999	7.24354		142.999	9.76572					142.999	7.21651		142.999	6.84716		142.999	11.9939
			143.199	10.5685		143.199	6.462		143.199	5.90293		143.199	6.05678		143.199	7.67011		143.199	9.74746					143.199	7.79773		143.199	6.22861		143.199	11.4139
			143.399	10.0864		143.399	6.34188		143.399	6.13122		143.399	5.65432		143.399	7.29274		143.399	9.90191					143.399	7.83817		143.399	6.76199		143.399	11.7362
			143.599	10.6337		143.599	6.59793		143.599	5.4329		143.599	5.71802		143.599	7.31141		143.599	10.0673					143.599	7.10645		143.599	6.99641		143.599	11.5587
			143.799	10.4519		143.799	6.26003		143.799	5.78289		143.799	5.77285		143.799	7.56471		143.799	9.77609					143.799	7.01902		143.799	7.39115		143.799	11.8664
			143.999	10.3522		143.999	6.05414		143.999	6.41539		143.999	5.64791		143.999	7.49483		143.999	10.2691					143.999	7.22065		143.999	7.00329		143.999	12.2796
			144.199	10.4836		144.199	6.42007		144.199	6.24429		144.199	5.65756		144.199	7.21019		144.199	9.95077					144.199	7.83129		144.199	7.11337		144.199	12.9214
			144.399	10.5827		144.399	6.27606		144.399	6.21499		144.399	5.09435		144.399	7.46305		144.399	10.3258					144.399	7.54147		144.399	6.7706		144.399	12.8434
			144.599	10.5291		144.599	6.1145		144.599	6.12488		144.599	5.36501		144.599	7.32567		144.599	10.5831					144.599	7.52376		144.599	7.07884		144.599	12.5216
			144.799	10.2463		144.799	6.26854		144.799	5.99214		144.799	5.58941		144.799	7.33349		144.799	9.94105					144.799	8.30542		144.799	6.30274		144.799	12.8866
			144.999	10.6649		144.999	6.55807		144.999	5.67456		144.999	5.6556		144.999	7.50507		144.999	10.126					144.999	6.95156		144.999	8.16859		144.999	12.2279
			145.198	10.6294		145.198	6.16709		145.198	6.13269		145.198	5.51272		145.198	7.31932		145.198	10.7782					145.198	6.73844		145.198	7.09323		145.198	11.5563
			145.399	10.7656		145.399	6.3201		145.399	6.1829		145.399	5.26125		145.399	7.58833		145.399	10.9411					145.399	7.18613		145.399	6.68403		145.399	11.4945
			145.599	10.7337		145.599	6.16186		145.599	6.01435		145.599	5.61151		145.599	7.62587		145.599	10.8744					145.599	6.61556		145.599	6.45359		145.599	11.0446
			145.798	10.46		145.798	6.12195		145.798	5.36694		145.798	5.69777		145.798	7.04357		145.798	10.2961					145.798	6.9777		145.798	7.05732		145.798	11.6162
			145.999	10.399		145.999	6.25133		145.999	5.67164		145.999	5.63368		145.999	7.19578		145.999	10.4342					145.999	7.105		145.999	7.21004		145.999	11.9158
			146.198	9.97857		146.198	6.09533		146.198	5.72791		146.198	5.43775		146.198	7.25276		146.198	10.0897					146.198	7.20276		146.198	6.42741		146.198	11.7567
			146.399	10.2428		146.399	6.26714		146.399	6.11132		146.399	5.45356		146.399	7.50315		146.399	10.3643					146.399	7.32898		146.399	7.2792		146.399	12.0559
			146.599	10.5874		146.599	6.28614		146.599	5.88957		146.599	5.25322		146.599	7.49038		146.599	10.4736					146.599	7.10974		146.599	8.00445		146.599	12.6389
			146.798	9.87216		146.798	6.11325		146.798	6.00814		146.798	5.56249		146.798	7.28869		146.798	10.1941					146.798	7.27626		146.798	7.33068		146.798	11.6984
			146.999	10.4514		146.999	5.70541		146.999	5.68428		146.999	5.70739		146.999	7.44462		146.999	9.35972					146.999	7.15759		146.999	7.02008		146.999	11.8353
			147.198	9.96525		147.198	5.97196		147.198	6.28999		147.198	5.36017		147.198	7.55364		147.198	9.61909					147.198	6.6666		147.198	7.41878		147.198	11.575
			147.399	10.3105		147.399	6.21774		147.399	5.66908		147.399	5.61288		147.399	7.29392		147.399	9.51183					147.399	6.76978		147.399	7.00259		147.399	11.6672
			147.599	10.3582		147.599	6.50559		147.599	5.56139		147.599	5.51593		147.599	7.20342		147.599	9.732					147.599	6.96812		147.599	7.08385		147.599	11.644
			147.798	10.2701		147.798	6.0785		147.798	5.68983		147.798	5.62504		147.798	7.46145		147.798	9.7538					147.798	6.5088		147.798	6.43785		147.798	11.1392
			147.999	10.2219		147.999	6.76655		147.999	6.0592		147.999	5.38943		147.999	7.46783		147.999	9.51028					147.999	7.30279		147.999	6.56017		147.999	11.6265
			148.198	10.3957		148.198	6.23753		148.198	5.81932		148.198	5.62219		148.198	7.22386		148.198	9.82574					148.198	7.35465		148.198	7.02527		148.198	12.1101
			148.399	10.3012		148.399	6.42228		148.399	6.20253		148.399	5.46803		148.399	7.62645		148.399	9.62916					148.399	7.4528		148.399	6.62928		148.399	12.3953
			148.599	10.6691		148.599	6.84086		148.599	5.67944		148.599	5.70483		148.599	7.30195		148.599	10.563					148.599	6.90179		148.599	6.97723		148.599	12.1292
			148.798	9.97172		148.798	5.93086		148.798	5.9043		148.798	5.58159		148.798	7.48127		148.798	9.58548					148.798	7.93614		148.798	6.46521		148.798	12.7554
			148.999	10.6827		148.999	6.01468		148.999	6.19248		148.999	5.60626		148.999	7.43101		148.999	10.5616					148.999	7.95238		148.999	6.45829		148.999	12.7315
			149.198	10.0742		149.198	6.255		149.198	6.41886		149.198	5.3721		149.198	7.42034		149.198	10.5409					149.198	7.24309		149.198	6.70916		149.198	12.0131
			149.399	10.6199		149.399	6.34468		149.399	5.91929		149.399	5.18957		149.399	7.52885		149.399	10.223					149.399	7.23199		149.399	6.53108		149.399	11.8235
			149.599	10.5385		149.599	6.13203		149.599	6.19879		149.599	5.26413		149.599	7.5137		149.599	9.94849					149.599	7.88277		149.599	6.6584		149.599	11.8813
			149.798	10.7146		149.798	6.41849		149.798	5.45861		149.798	5.67708		149.798	7.29293		149.798	10.2404					149.798	8.26362		149.798	6.9547		149.798	12.7935
			149.999	10.4396		149.999	5.8334		149.999	6.3401		149.999	5.60088		149.999	7.56083		149.999	9.97579					149.999	8.2858		149.999	6.37793		149.999	12.3512
			150.198	10.7459		150.198	5.95303		150.198	5.59137		150.198	5.77194		150.198	7.32386		150.198	9.90877					150.198	8.30731		150.198	7.0715		150.198	12.3463
			150.399	10.5009		150.399	6.20754		150.399	6.18148		150.399	5.73146		150.399	7.69725		150.399	9.80442					150.399	7.65969		150.399	6.45883		150.399	12.158
			150.599	10.3384		150.599	6.28311		150.599	5.79732		150.599	5.68846		150.599	7.30624		150.599	9.71993					150.599	8.34887		150.599	6.50763		150.599	12.2616
			150.798	9.66472		150.798	5.83355		150.798	6.48993		150.798	5.40529		150.798	7.42277		150.798	9.44896					150.798	7.60689		150.798	6.26235		150.798	11.8834
			150.999	10.4348		150.999	5.91726		150.999	6.31115		150.999	5.14731		150.999	7.59897		150.999	10.3595					150.999	7.86773		150.999	6.39952		150.999	12.2705
			151.198	10.2344		151.198	6.05408		151.198	5.84844		151.198	5.66335		151.198	7.303		151.198	9.99083					151.198	7.95628		151.198	6.28233		151.198	12.3207
			151.399	10.4925		151.399	6.31293		151.399	5.97488		151.399	5.48589		151.399	7.46659		151.399	9.86657					151.399	7.77074		151.399	6.43223		151.399	12.3289
			151.599	9.99104		151.599	6.29884		151.599	6.16214		151.599	5.26049		151.599	7.28368		151.599	10.1361					151.599	7.55152		151.599	6.59982		151.599	12.0928
			151.798	10.0761		151.798	6.61141		151.798	5.96826		151.798	5.3801		151.798	7.25274		151.798	10.0076					151.798	7.31841		151.798	7.02196		151.798	12.3605
			151.999	10.6924		151.999	6.43845		151.999	5.99211		151.999	5.67504		151.999	7.70854		151.999	10.3544					151.999	6.36731		151.999	7.32029		151.999	12.2891
			152.198	9.93856		152.198	6.06828		152.198	5.95675		152.198	5.69591		152.198	7.57532		152.198	9.30183					152.198	6.98565		152.198	6.40136		152.198	11.4786
			152.399	10.3412		152.399	6.01447		152.399	6.24389		152.399	5.86264		152.399	7.71695		152.399	9.64886					152.399	7.41994		152.399	6.35817		152.399	11.932
			152.599	10.2638		152.599	6.39031		152.599	5.59773		152.599	5.59428		152.599	7.38008		152.599	10.2212					152.599	7.1589		152.599	6.27268		152.599	11.8728
			152.798	10.2389		152.798	6.83673		152.798	5.59031		152.798	5.40986		152.798	7.47035		152.798	9.87853					152.798	6.54608		152.798	6.48316		152.798	10.8805
			152.999	9.96985		152.999	6.24495		152.999	6.11785		152.999	5.62233		152.999	7.40287		152.999	10.2307					152.999	6.87222		152.999	6.5391		152.999	11.6637
			153.198	9.76291		153.198	5.8935		153.198	5.96877		153.198	5.45173		153.198	7.48901		153.198	9.50825					153.198	7.07531		153.198	7.18375		153.198	11.7864
			153.399	9.99404		153.399	6.40634		153.399	5.69803		153.399	5.68824		153.399	7.33322		153.399	9.86672					153.399	7.25953		153.399	6.42272		153.399	11.5562
			153.599	10.3254		153.599	6.30076		153.599	6.02515		153.599	5.4399		153.599	7.50801		153.599	9.80167					153.599	6.71142		153.599	6.70778		153.599	11.5126
			153.798	9.78276		153.798	7.16151		153.798	6.07299		153.798	5.39088		153.798	7.40729		153.798	10.0035					153.798	7.32017		153.798	6.17554		153.798	11.5547
			153.999	10.7507		153.999	7.34326		153.999	5.61875		153.999	5.77921		153.999	7.38955		153.999	10.1575					153.999	7.02865		153.999	6.65557		153.999	11.6265
			154.198	9.78989		154.198	6.39295		154.198	5.68822		154.198	5.72425		154.198	7.33412		154.198	9.35647					154.198	7.17521		154.198	6.45995		154.198	11.902
			154.399	10.4826		154.399	6.41013		154.399	5.79812		154.399	5.6153		154.399	7.51551		154.399	10.1976					154.399	7.12882		154.399	6.63252		154.399	11.5347
			154.599	10.5044		154.599	6.43252		154.599	6.02174		154.599	5.56594		154.599	7.48862		154.599	10.3392					154.599	7.19148		154.599	6.40671		154.599	11.8606
			154.798	9.98382		154.798	6.65721		154.798	5.88057		154.798	5.52869		154.798	7.51542		154.798	9.45694					154.798	7.11359		154.798	6.65512		154.798	11.538
			154.999	10.2136		154.999	6.12429		154.999	5.85054		154.999	5.72348		154.999	7.47144		154.999	9.4429					154.999	7.15325		154.999	7.02056		154.999	12.1199
			155.198	10.384		155.198	6.71118		155.198	5.55302		155.198	5.65664		155.198	7.36484		155.198	9.99097					155.198	6.52009		155.198	7.10251		155.198	11.456
			155.398	10.5561		155.398	6.5005		155.398	5.79918		155.398	5.53347		155.398	7.33836		155.398	10.497					155.398	6.65545		155.398	7.21308		155.398	11.5201
			155.598	10.41		155.598	5.79528		155.598	5.80197		155.598	5.48196		155.598	7.3483		155.598	9.7816					155.598	7.15691		155.598	6.87465		155.598	11.9296
			155.798	10.4958		155.798	6.0464		155.798	5.83392		155.798	5.3839		155.798	7.49049		155.798	9.6655					155.798	7.16684		155.798	6.65647		155.798	11.7761
			155.998	10.5514		155.998	5.95349		155.998	6.09263		155.998	5.67014		155.998	7.53278		155.998	10.0209					155.998	7.50325		155.998	6.14632		155.998	11.2481
			156.198	10.9751		156.198	6.45902		156.198	5.449		156.198	5.72586		156.198	7.51041		156.198	9.84694					156.198	7.39281		156.198	6.68822		156.198	11.8558
			156.398	10.2318		156.398	6.35852		156.398	5.65864		156.398	5.77904		156.398	7.57806		156.398	9.82773					156.398	7.2572		156.398	6.65541		156.398	11.9835
			156.598	10.5094		156.598	6.73152		156.598	5.70123		156.598	5.61247		156.598	7.36919		156.598	9.5792					156.598	7.5969		156.598	6.58465		156.598	12.0947
			156.798	10.0913		156.798	6.0311		156.798	6.28773		156.798	5.60118		156.798	7.53347		156.798	9.82506					156.798	6.88218		156.798	6.63		156.798	11.1439
			156.998	10.1179		156.998	6.60741		156.998	6.12489		156.998	5.67248		156.998	7.83346		156.998	9.405					156.998	6.7676		156.998	6.60438		156.998	11.3773
			157.198	10.3439		157.198	6.18859		157.198	5.50989		157.198	5.6003		157.198	7.42424		157.198	9.44599					157.198	6.19677		157.198	7.21206		157.198	11.563
			157.398	10.1993		157.398	6.14675		157.398	6.07287		157.398	5.48758		157.398	7.5951		157.398	9.9582					157.398	6.94836		157.398	6.49232		157.398	11.4474
			157.598	10.0642		157.598	5.99381		157.598	5.39775		157.598	5.70255		157.598	7.45849		157.598	9.35298					157.598	7.01277		157.598	6.75618		157.598	11.2461
			157.798	10.601		157.798	6.22052		157.798	5.58856		157.798	5.49199		157.798	7.39132		157.798	9.73512					157.798	6.9578		157.798	7.04551		157.798	11.8909
			157.998	10.1333		157.998	6.33757		157.998	6.2774		157.998	5.5022		157.998	7.4418		157.998	9.81179					157.998	6.7928		157.998	6.9947		157.998	11.4699
			158.198	10.4636		158.198	5.97949		158.198	6.31701		158.198	5.27248		158.198	7.60126		158.198	10.0352					158.198	6.98144		158.198	6.42539		158.198	11.2977
			158.398	10.4373		158.398	6.12748		158.398	5.99566		158.398	5.71465		158.398	7.54401		158.398	9.98056					158.398	6.93858		158.398	6.73048		158.398	11.5474
			158.598	10.6687		158.598	6.55775		158.598	6.00146		158.598	5.52173		158.598	7.53985		158.598	10.2446					158.598	7.46314		158.598	6.03065		158.598	11.7465
			158.798	10.7488		158.798	6.67981		158.798	6.12842		158.798	5.42051		158.798	7.57296		158.798	10.4841					158.798	7.95051		158.798	6.37763		158.798	12.1216
			158.998	9.9592		158.998	5.89305		158.998	6.17712		158.998	5.78762		158.998	7.58629		158.998	9.58043					158.998	6.38442		158.998	7.30284		158.998	11.9227
			159.198	10.6525		159.198	6.07571		159.198	6.40829		159.198	5.37795		159.198	7.76584		159.198	9.80642					159.198	7.24683		159.198	6.60606		159.198	11.5754
			159.398	10.0762		159.398	5.95949		159.398	6.01861		159.398	5.52867		159.398	7.60621		159.398	8.79863					159.398	6.54543		159.398	6.55891		159.398	11.034
			159.598	10.7259		159.598	6.41174		159.598	5.60479		159.598	5.88689		159.598	7.51123		159.598	9.82399					159.598	7.53521		159.598	6.56022		159.598	12.1938
			159.798	10.2817		159.798	6.59352		159.798	5.69484		159.798	5.55614		159.798	7.44459		159.798	10.0216					159.798	6.74168		159.798	7.41417		159.798	11.87
			159.998	9.85721		159.998	6.21297		159.998	5.78103		159.998	5.44255		159.998	7.29182		159.998	10.1498					159.998	6.82574		159.998	6.91063		159.998	11.6324
			160.198	10.245		160.198	6.67491		160.198	5.33193		160.198	5.79601		160.198	7.25778		160.198	9.44372					160.198	6.87836		160.198	6.86866		160.198	11.9314
			160.398	9.57594		160.398	5.70847		160.398	6.11714		160.398	5.51366		160.398	7.28541		160.398	9.73421					160.398	7.20556		160.398	6.28051		160.398	11.2871
			160.598	10.355		160.598	6.21015		160.598	5.91972		160.598	5.64314		160.598	7.52846		160.598	9.51549					160.598	7.27373		160.598	6.29448		160.598	11.5248
			160.798	9.40163		160.798	5.4727		160.798	6.04145		160.798	5.39713		160.798	7.34749		160.798	9.01229					160.798	7.60952		160.798	6.17434		160.798	11.6994
			160.998	9.89708		160.998	6.00167		160.998	6.12403		160.998	5.4183		160.998	7.31393		160.998	9.91127					160.998	7.07008		160.998	5.84676		160.998	11.08
			161.198	10.5733		161.198	6.33099		161.198	6.21721		161.198	5.64171		161.198	7.51763		161.198	10.4312					161.198	6.62168		161.198	6.39637		161.198	11.0161
			161.398	9.92622		161.398	5.8623		161.398	5.99407		161.398	5.4669		161.398	7.47619		161.398	9.34735					161.398	6.67827		161.398	6.394		161.398	11.1373
			161.598	9.72257		161.598	6.36493		161.598	6.05539		161.598	5.49676		161.598	7.3856		161.598	10.1574					161.598	6.4202		161.598	6.48183		161.598	11.0493
			161.798	9.60008		161.798	6.12068		161.798	6.59742		161.798	5.25222		161.798	7.49527		161.798	9.84734					161.798	6.74976		161.798	6.48273		161.798	11.4878
			161.998	9.77061		161.998	5.65816		161.998	5.86693		161.998	5.68719		161.998	7.44346		161.998	8.93323					161.998	6.67431		161.998	7.16505		161.998	11.5145
			162.198	10.101		162.198	6.16055		162.198	6.38809		162.198	5.29346		162.198	7.50911		162.198	10.0425					162.198	6.82246		162.198	6.51009		162.198	11.2717
			162.398	10.3356		162.398	6.58056		162.398	5.56479		162.398	5.62034		162.398	7.41004		162.398	9.59354					162.398	6.71895		162.398	6.19135		162.398	10.594
			162.598	10.4376		162.598	6.07594		162.598	5.65747		162.598	5.46299		162.598	7.58174		162.598	10.0207					162.598	6.8891		162.598	6.25866		162.598	11.1099
			162.798	9.98991		162.798	5.83559		162.798	6.21852		162.798	5.49965		162.798	7.51896		162.798	9.70671					162.798	6.9134		162.798	6.55108		162.798	11.4628
			162.998	10.4673		162.998	5.66396		162.998	6.08354		162.998	5.48105		162.998	7.46892		162.998	9.98963					162.998	6.9711		162.998	6.50767		162.998	11.3216
			163.198	10.337		163.198	6.40836		163.198	5.73776		163.198	5.66206		163.198	7.4473		163.198	9.72915					163.198	7.21248		163.198	6.44046		163.198	11.7766
			163.398	10.7719		163.398	6.69311		163.398	5.90343		163.398	5.73192		163.398	7.56124		163.398	9.81761					163.398	6.57144		163.398	6.65801		163.398	11.4218
			163.598	10.2183		163.598	6.15035		163.598	5.60726		163.598	5.57693		163.598	7.41154		163.598	9.41177					163.598	7.0381		163.598	6.46147		163.598	11.4816
			163.798	10.3925		163.798	6.39723		163.798	6.19019		163.798	5.80403		163.798	7.42002		163.798	10.013					163.798	7.28937		163.798	6.35011		163.798	11.7852
			163.998	9.9039		163.998	6.58155		163.998	6.0044		163.998	5.52388		163.998	7.4452		163.998	10.0655					163.998	6.78298		163.998	6.29133		163.998	11.0522
			164.198	10.0041		164.198	5.68692		164.198	6.32579		164.198	5.64898		164.198	7.57156		164.198	9.5433					164.198	6.90174		164.198	5.96479		164.198	10.9501
			164.398	10.1141		164.398	6.67849		164.398	6.14992		164.398	5.59098		164.398	7.59875		164.398	9.44573					164.398	7.23949		164.398	5.92902		164.398	11.4096
			164.598	10.3938		164.598	7.25782		164.598	6.25262		164.598	5.2801		164.598	7.22896		164.598	10.672					164.598	7.37674		164.598	5.96633		164.598	11.3712
			164.798	9.89948		164.798	6.09526		164.798	6.222		164.798	5.61193		164.798	7.60315		164.798	9.42612					164.798	6.78225		164.798	6.59328		164.798	11.6406
			164.998	9.95481		164.998	6.51099		164.998	5.99877		164.998	5.56426		164.998	7.82692		164.998	9.36776					164.998	7.01462		164.998	6.31973		164.998	11.5981
			165.198	10.2626		165.198	6.67709		165.198	6.22429		165.198	5.59934		165.198	7.62268		165.198	9.45098					165.198	7.11302		165.198	6.33347		165.198	11.3035
			165.398	10.7053		165.398	6.31983		165.398	5.93338		165.398	5.5168		165.398	7.20521		165.398	10.0653					165.398	6.87261		165.398	6.34641		165.398	11.1792
			165.598	10.5108		165.598	6.07883		165.598	5.8097		165.598	5.85004		165.598	7.65389		165.598	9.47403					165.598	6.68681		165.598	6.10818		165.598	11.2272
			165.798	10.2977		165.798	5.88923		165.798	5.77826		165.798	5.30877		165.798	7.40059		165.798	9.78749					165.798	6.43937		165.798	6.48836		165.798	10.5343
			165.998	10.2031		165.998	6.19317		165.998	5.57611		165.998	5.39877		165.998	7.31852		165.998	9.32858					165.998	6.67432		165.998	6.3081		165.998	10.8498
			166.198	10.4241		166.198	5.9377		166.198	6.08244		166.198	5.53265		166.198	7.2082		166.198	9.87433					166.198	5.91032		166.198	6.58172		166.198	10.2133
			166.398	10.276		166.398	6.13843		166.398	6.29988		166.398	5.13411		166.398	7.5702		166.398	10.041					166.398	6.09452		166.398	6.52155		166.398	10.2919
			166.598	9.76545		166.598	5.78631		166.598	6.04056		166.598	5.47613		166.598	7.45768		166.598	9.50363					166.598	6.76336		166.598	6.47799		166.598	11.5206
			166.798	10.7726		166.798	5.73793		166.798	6.0087		166.798	5.73476		166.798	7.67473		166.798	9.57098					166.798	7.0317		166.798	6.1829		166.798	10.4744
			166.998	9.89367		166.998	5.93342		166.998	6.27892		166.998	5.47163		166.998	7.69173		166.998	9.67429					166.998	6.93204		166.998	6.80766		166.998	11.1888
			167.198	10.459		167.198	6.42511		167.198	6.03047		167.198	5.67624		167.198	7.47569		167.198	10.3613					167.198	6.79582		167.198	6.04586		167.198	10.2782
			167.398	10.0538		167.398	6.08196		167.398	6.19381		167.398	5.51896		167.398	7.515		167.398	9.88318					167.398	6.76283		167.398	6.54342		167.398	11.0935
			167.598	10.6713		167.598	6.44772		167.598	5.92991		167.598	5.47134		167.598	7.35875		167.598	10.2337					167.598	6.29507		167.598	6.45211		167.598	10.6181
			167.798	10.2519		167.798	5.7793		167.798	5.68674		167.798	5.70939		167.798	7.65381		167.798	9.67115					167.798	6.69802		167.798	6.4474		167.798	10.834
			167.998	10.0916		167.998	5.71748		167.998	5.85615		167.998	5.40327		167.998	7.48452		167.998	9.70278					167.998	6.33288		167.998	6.54237		167.998	10.9905
			168.198	10.9987		168.198	6.34273		168.198	5.32756		168.198	5.56881		168.198	7.50417		168.198	9.91722					168.198	7.01212		168.198	6.41144		168.198	11.4298
			168.398	11.3322		168.398	6.67124		168.398	6.41928		168.398	5.2302		168.398	7.6243		168.398	11.1217					168.398	6.64164		168.398	6.37575		168.398	10.9427
			168.598	11.0789		168.598	6.53589		168.598	5.3966		168.598	5.42931		168.598	7.26199		168.598	10.0072					168.598	6.53179		168.598	6.58161		168.598	10.8427
			168.798	10.882		168.798	5.73294		168.798	6.62385		168.798	5.2234		168.798	7.53756		168.798	11.1578					168.798	7.89007		168.798	7.0519		168.798	11.7545
			168.998	10.6167		168.998	6.06941		168.998	5.85725		168.998	5.55869		168.998	7.46223		168.998	10.4648					168.998	6.52012		168.998	6.40701		168.998	10.3923
			169.198	10.552		169.198	6.00259		169.198	5.70727		169.198	5.5549		169.198	7.38941		169.198	9.5877					169.198	7.06764		169.198	6.71232		169.198	11.8351
			169.398	9.79801		169.398	6.22164		169.398	5.75631		169.398	5.51611		169.398	7.1576		169.398	9.41237					169.398	6.56857		169.398	7.0572		169.398	11.1212
			169.598	10.5744		169.598	6.19079		169.598	5.49412		169.598	5.79187		169.598	7.41357		169.598	9.78796					169.598	6.25772		169.598	6.73105		169.598	10.698
			169.798	10.4791		169.798	6.2605		169.798	5.96563		169.798	5.6271		169.798	7.42436		169.798	9.86414					169.798	6.66865		169.798	6.74608		169.798	11.398
			169.998	10.3626		169.998	5.97198		169.998	5.78904		169.998	5.53515		169.998	7.20932		169.998	9.60622					169.998	6.24265		169.998	6.78893		169.998	10.7377
			170.198	10.2111		170.198	6.30284		170.198	5.94977		170.198	5.50711		170.198	7.50234		170.198	9.95864					170.198	6.64676		170.198	7.00293		170.198	10.9627
			170.398	10.3702		170.398	6.27552		170.398	5.65199		170.398	5.43087		170.398	7.36623		170.398	10.3306					170.398	7.02339		170.398	6.16288		170.398	11.5009
			170.598	10.6391		170.598	6.85267		170.598	6.16319		170.598	5.26073		170.598	7.36812		170.598	9.73767					170.598	7.28098		170.598	6.72706		170.598	12.5465
			170.798	11.0683		170.798	6.81083		170.798	5.77977		170.798	5.56258		170.798	7.52932		170.798	10.7891					170.798	7.80471		170.798	6.72201		170.798	12.3325
			170.998	10.2421		170.998	5.72799		170.998	6.46924		170.998	5.02058		170.998	7.63929		170.998	9.71681					170.998	7.33115		170.998	7.29786		170.998	12.6777
			171.198	10.5219		171.198	6.36004		171.198	6.32252		171.198	5.56159		171.198	7.74649		171.198	9.95917					171.198	6.90665		171.198	7.14291		171.198	11.9219
			171.398	10.0905		171.398	5.77859		171.398	5.64784		171.398	5.59933		171.398	7.44672		171.398	9.74976					171.398	7.5053		171.398	6.93303		171.398	12.932
			171.598	10.2087		171.598	6.10393		171.598	5.49531		171.598	5.87182		171.598	7.45917		171.598	9.2379					171.598	7.41793		171.598	6.3718		171.598	12.2678
			171.798	10.4694		171.798	6.52223		171.798	5.98968		171.798	5.58612		171.798	7.3454		171.798	10.031					171.798	7.82404		171.798	6.39274		171.798	12.1029
			171.998	10.3608		171.998	6.50696		171.998	5.8437		171.998	5.59738		171.998	7.28905		171.998	10.0296					171.998	7.67134		171.998	6.96384		171.998	12.5128
			172.198	10.2975		172.198	6.30721		172.198	5.92663		172.198	5.90899		172.198	7.5473		172.198	9.5878					172.198	7.31285		172.198	6.80035		172.198	12.4531
			172.398	10.2859		172.398	6.02597		172.398	6.00652		172.398	5.74635		172.398	7.69671		172.398	9.55072					172.398	8.0005		172.398	6.41945		172.398	12.2731
			172.598	9.7185		172.598	6.0079		172.598	5.7787		172.598	5.66572		172.598	7.29699		172.598	9.18233					172.598	7.88487		172.598	6.33216		172.598	12.1688
			172.798	9.76914		172.798	6.3072		172.798	6.2427		172.798	5.25197		172.798	7.45775		172.798	9.75855					172.798	8.25006		172.798	6.55531		172.798	12.8912
			172.998	10.1738		172.998	6.36911		172.998	6.23199		172.998	5.54673		172.998	7.30868		172.998	10.202					172.998	6.97441		172.998	6.57582		172.998	11.9554
			173.198	9.88391		173.198	6.15708		173.198	5.5449		173.198	5.75944		173.198	7.44558		173.198	9.43973					173.198	7.20372		173.198	6.52358		173.198	11.8722
			173.398	10.6611		173.398	6.21582		173.398	5.6173		173.398	5.7313		173.398	7.49527		173.398	9.69026					173.398	7.48418		173.398	6.26551		173.398	12.109
			173.598	10.4568		173.598	6.05356		173.598	6.13506		173.598	5.548		173.598	7.37677		173.598	10.3788					173.598	7.68499		173.598	6.96834		173.598	12.6065
			173.798	9.77238		173.798	6.1506		173.798	6.3969		173.798	5.61624		173.798	7.7045		173.798	9.39236					173.798	8.19872		173.798	6.71748		173.798	12.4821
			173.998	10.0636		173.998	5.94735		173.998	5.96933		173.998	5.65388		173.998	7.4468		173.998	9.92566					173.998	7.65522		173.998	6.29836		173.998	11.8909
			174.198	10.4544		174.198	6.22781		174.198	5.79813		174.198	5.70616		174.198	7.3964		174.198	10.2229					174.198	7.69229		174.198	6.19629		174.198	11.9123
			174.398	10.551		174.398	6.47485		174.398	6.17597		174.398	5.36527		174.398	7.32022		174.398	10.7751					174.398	7.22624		174.398	6.44909		174.398	11.722
			174.598	11.1104		174.598	6.64663		174.598	5.6137		174.598	5.59028		174.598	7.45081		174.598	10.4558					174.598	6.42376		174.598	6.2973		174.598	11.0835
			174.798	9.97172		174.798	5.91627		174.798	5.59518		174.798	5.37557		174.798	7.23859		174.798	8.97961					174.798	6.32962		174.798	6.20239		174.798	10.7495
			174.998	10.0245		174.998	6.0846		174.998	6.51816		174.998	5.61431		174.998	7.60111		174.998	10.315					174.998	6.62742		174.998	6.38961		174.998	10.8353
			175.198	10.3995		175.198	6.18065		175.198	5.66891		175.198	5.66822		175.198	7.26263		175.198	10.3455					175.198	6.22697		175.198	7.31363		175.198	11.3406
			175.398	10.1528		175.398	6.21729		175.398	5.49385		175.398	5.7106		175.398	7.46915		175.398	9.59826					175.398	6.85418		175.398	7.20069		175.398	11.1306
			175.598	10.9663		175.598	6.28029		175.598	6.1742		175.598	5.5584		175.598	7.73084		175.598	10.0679					175.598	6.57296		175.598	6.94418		175.598	11.5249
			175.798	10.2942		175.798	6.4783		175.798	5.72036		175.798	5.62141		175.798	7.26512		175.798	9.83375					175.798	6.51415		175.798	6.76828		175.798	11.2571
			175.998	10.781		175.998	6.75825		175.998	5.44124		175.998	5.86827		175.998	7.42573		175.998	9.88529					175.998	7.36496		175.998	6.61309		175.998	12.0171
			176.198	10.4881		176.198	6.21875		176.198	5.21091		176.198	5.84228		176.198	7.44261		176.198	9.88813					176.198	7.39998		176.198	6.407		176.198	11.4719
			176.398	10.3639		176.398	6.25074		176.398	5.38628		176.398	5.59669		176.398	7.2866		176.398	9.63954					176.398	7.01056		176.398	6.52865		176.398	11.4942
			176.598	9.75067		176.598	6.24937		176.598	5.95932		176.598	5.67387		176.598	7.31409		176.598	9.50225					176.598	6.78894		176.598	6.49578		176.598	11.326
			176.798	10.4337		176.798	5.91051		176.798	5.50093		176.798	5.51651		176.798	7.36835		176.798	9.35986					176.798	7.58617		176.798	6.4156		176.798	11.8039
			176.998	10.1318		176.998	5.89252		176.998	6.14395		176.998	5.72249		176.998	7.68604		176.998	9.66992					176.998	7.15877		176.998	6.13157		176.998	11.5103
			177.198	10.8526		177.198	6.61976		177.198	5.70369		177.198	5.82268		177.198	7.58993		177.198	10.2442					177.198	7.30614		177.198	6.49245		177.198	11.5309
			177.398	10.6119		177.398	7.2392		177.398	5.23632		177.398	5.68986		177.398	7.13414		177.398	9.43235					177.398	6.75676		177.398	6.32355		177.398	11.1283
			177.598	10.3839		177.598	6.64859		177.598	6.03533		177.598	5.38467		177.598	7.57362		177.598	9.51755					177.598	6.79161		177.598	6.8688		177.598	11.6453
			177.798	10.7229		177.798	7.03619		177.798	5.59872		177.798	5.49493		177.798	7.4301		177.798	9.51394					177.798	6.81494		177.798	6.3656		177.798	11.2942
			177.998	10.4951		177.998	6.70145		177.998	5.56348		177.998	5.64921		177.998	7.41393		177.998	9.71822					177.998	6.95889		177.998	7.15296		177.998	11.8173
			178.198	10.6084		178.198	6.30574		178.198	6.04017		178.198	5.55099		178.198	7.32901		178.198	9.96192					178.198	7.78544		178.198	7.14227		178.198	12.2289
			178.398	10.2831		178.398	5.94854		178.398	5.67312		178.398	5.3537		178.398	7.5841		178.398	9.32968					178.398	6.96263		178.398	6.38739		178.398	11.175
			178.598	10.325		178.598	6.46815		178.598	5.50314		178.598	5.70883		178.598	7.48552		178.598	9.79738					178.598	6.8562		178.598	7.55652		178.598	11.3174
			178.798	10.6009		178.798	6.46808		178.798	5.68943		178.798	5.73713		178.798	7.50618		178.798	9.78579					178.798	6.52928		178.798	8.83356		178.798	11.4202
			178.998	10.4148		178.998	6.37052		178.998	5.53503		178.998	5.65691		178.998	7.37915		178.998	9.4503					178.998	6.97151		178.998	8.69126		178.998	11.7871
			179.198	10.2592		179.198	6.47285		179.198	5.88808		179.198	5.43862		179.198	7.3673		179.198	10.0204					179.198	7.26508		179.198	8.29181		179.198	11.8526
			179.398	10.7569		179.398	8.12432		179.398	5.75023		179.398	5.46899		179.398	7.48613		179.398	10.4011					179.398	7.10481		179.398	7.69456		179.398	11.2281
			179.598	10.4228		179.598	7.05528		179.598	5.52357		179.598	5.50953		179.598	7.40795		179.598	9.18463					179.598	7.04631		179.598	7.00948		179.598	11.0318
			179.798	10.5798		179.798	6.65952		179.798	5.87936		179.798	5.46087		179.798	7.55826		179.798	9.65341					179.798	7.2279		179.798	7.53478		179.798	11.7449
			179.998	10.1264		179.998	6.42396		179.998	6.10063		179.998	5.33639		179.998	7.43949		179.998	10.201					179.998	6.48405		179.998	7.99825		179.998	11.6424
			180.198	10.0599		180.198	5.78805		180.198	5.56962		180.198	5.53422		180.198	7.50472		180.198	9.08173					180.198	6.7841		180.198	7.60417		180.198	11.4732
			180.398	10.7643		180.398	6.37479		180.398	6.33236		180.398	5.3529		180.398	7.63997		180.398	10.3179					180.398	6.45286		180.398	7.00298		180.398	10.5885
			180.598	10.5821		180.598	6.50921		180.598	5.54403		180.598	5.52236		180.598	7.4656		180.598	9.89527					180.598	7.24784		180.598	7.24039		180.598	12.1564
			180.798	10.0928		180.798	5.928		180.798	5.781		180.798	5.7573		180.798	7.30488		180.798	9.6369					180.798	6.54496		180.798	8.1356		180.798	11.7521
			180.998	10.3432		180.998	6.77192		180.998	5.35536		180.998	5.7387		180.998	7.4866		180.998	10.0636					180.998	7.16376		180.998	8.59059		180.998	12.1781
			181.198	9.99433		181.198	5.44377		181.198	5.75716		181.198	5.68156		181.198	7.61905		181.198	9.00765					181.198	7.86394		181.198	8.64913		181.198	12.5942
			181.398	10.263		181.398	5.7698		181.398	5.75654		181.398	5.60665		181.398	7.49513		181.398	9.58925					181.398	6.9154		181.398	8.78542		181.398	12.5357
			181.598	10.2712		181.598	6.32344		181.598	5.92745		181.598	5.58681		181.598	7.47911		181.598	9.91194					181.598	7.02344		181.598	8.19144		181.598	12.0252
			181.798	10.7092		181.798	6.19188		181.798	5.74033		181.798	5.57682		181.798	7.60319		181.798	9.69445					181.798	7.15867		181.798	8.17402		181.798	11.0701
			181.998	10.5573		181.998	5.98635		181.998	5.82235		181.998	5.72896		181.998	7.44234		181.998	9.67488					181.998	6.92384		181.998	8.25994		181.998	11.6658
			182.198	9.79844		182.198	5.88022		182.198	6.07014		182.198	5.66644		182.198	7.49306		182.198	9.88528					182.198	7.15536		182.198	6.92115		182.198	10.6795
			182.398	9.99373		182.398	6.24128		182.398	5.89774		182.398	5.56826		182.398	7.43796		182.398	9.5763					182.398	6.47384		182.398	6.63129		182.398	11.6142
			182.598	9.72931		182.598	5.10654		182.598	6.9789		182.598	5.81479		182.598	7.62716		182.598	10.2856					182.598	7.44618		182.598	6.65217		182.598	11.0517
			182.798	10.2019		182.798	6.39504		182.798	5.56456		182.798	5.65615		182.798	7.38528		182.798	9.5006					182.798	7.03158		182.798	6.89428		182.798	10.7015
			182.998	10.3892		182.998	6.34101		182.998	6.0403		182.998	5.42858		182.998	7.45802		182.998	10.1541					182.998	6.64173		182.998	6.6546		182.998	10.4183
			183.198	10.3304		183.198	6.957		183.198	5.68248		183.198	5.67734		183.198	7.47372		183.198	10.49					183.198	7.32927		183.198	8.43671		183.198	12.1924
			183.398	10.3684		183.398	6.34296		183.398	6.0782		183.398	5.71418		183.398	7.53115		183.398	10.0534					183.398	7.12629		183.398	8.67248		183.398	12.4348
			183.598	10.2289		183.598	6.11193		183.598	6.04312		183.598	5.52346		183.598	7.40412		183.598	10.3789					183.598	7.29676		183.598	8.22806		183.598	12.1297
			183.798	9.78172		183.798	5.79241		183.798	6.48075		183.798	5.48026		183.798	7.55338		183.798	9.92366					183.798	6.4518		183.798	6.07847		183.798	9.99728
			183.998	9.86888		183.998	6.06083		183.998	5.6453		183.998	5.63503		183.998	7.44157		183.998	9.17537					183.998	6.18446		183.998	6.13801		183.998	10.1624
			184.198	9.85505		184.198	6.13517		184.198	5.93557		184.198	5.82453		184.198	7.50927		184.198	9.82719					184.198	6.15087		184.198	5.7541		184.198	9.82515
			184.398	9.90704		184.398	6.07869		184.398	5.85292		184.398	5.42491		184.398	7.17103		184.398	9.93101					184.398	6.3945		184.398	6.56035		184.398	10.7686
			184.598	10.2236		184.598	6.19324		184.598	5.79511		184.598	5.56342		184.598	7.25312		184.598	9.54242					184.598	6.57079		184.598	6.90444		184.598	10.8813
			184.798	9.54853		184.798	5.67043		184.798	6.23003		184.798	5.46626		184.798	7.30174		184.798	9.87205					184.798	7.20107		184.798	7.0144		184.798	11.6546
			184.998	10.0719		184.998	5.84851		184.998	5.77488		184.998	5.80869		184.998	7.56786		184.998	9.38711					184.998	6.30052		184.998	7.26991		184.998	10.5224
			185.198	10.5462		185.198	5.94695		185.198	5.6022		185.198	5.77767		185.198	7.68444		185.198	9.0327					185.198	7.35144		185.198	6.83524		185.198	10.7452
			185.398	10.3143		185.398	5.87606		185.398	6.59266		185.398	5.61797		185.398	7.49228		185.398	10.05					185.398	6.36668		185.398	6.86761		185.398	10.6328
			185.598	10.7777		185.598	6.09634		185.598	5.62218		185.598	5.59652		185.598	7.56379		185.598	9.55456					185.598	6.41925		185.598	7.00821		185.598	10.8945
			185.798	10.2084		185.798	6.73189		185.798	5.88509		185.798	5.42069		185.798	7.16492		185.798	10.448					185.798	5.9244		185.798	6.63312		185.798	10.1131
			185.998	10.4863		185.998	6.52212		185.998	5.99317		185.998	5.86839		185.998	7.52728		185.998	10.5423					185.998	6.68987		185.998	6.9864		185.998	11.5948
			186.198	10.0075		186.198	6.36646		186.198	5.94331		186.198	5.48855		186.198	7.3996		186.198	10.0621					186.198	5.59746		186.198	7.34168		186.198	10.6164
			186.398	9.7258		186.398	5.83058		186.398	5.64405		186.398	5.55527		186.398	7.47072		186.398	9.53436					186.398	6.41507		186.398	6.66181		186.398	10.833
			186.598	10.5948		186.598	6.35937		186.598	5.78102		186.598	5.53581		186.598	7.51744		186.598	9.6179					186.598	6.14726		186.598	6.26611		186.598	10.4601
			186.798	10.1062		186.798	6.65862		186.798	5.92245		186.798	5.56106		186.798	7.63665		186.798	9.31918					186.798	6.75792		186.798	7.44122		186.798	10.8753
			186.998	10.1764		186.998	6.38866		186.998	5.75848		186.998	5.90552		186.998	7.49554		186.998	9.65103					186.998	7.36144		186.998	8.31176		186.998	11.8527
			187.198	10.4857		187.198	6.17655		187.198	6.03501		187.198	5.45517		187.198	7.70197		187.198	9.67848					187.198	7.23125		187.198	7.85582		187.198	12.108
			187.398	10.0536		187.398	6.01272		187.398	6.57555		187.398	5.06444		187.398	7.3603		187.398	9.72377					187.398	7.13799		187.398	6.56564		187.398	10.8794
			187.598	10.4243		187.598	6.68871		187.598	5.71455		187.598	5.70214		187.598	7.23341		187.598	10.1789					187.598	7.02554		187.598	8.21004		187.598	12.1304
			187.798	10.4611		187.798	6.2509		187.798	6.29067		187.798	5.68565		187.798	7.97991		187.798	9.59025					187.798	6.3975		187.798	7.36216		187.798	11.175
			187.998	9.90485		187.998	5.84943		187.998	5.90301		187.998	5.45052		187.998	7.52834		187.998	9.70944					187.998	6.5082		187.998	7.05271		187.998	11.4517
			188.198	9.78098		188.198	5.7989		188.198	5.89655		188.198	5.65923		188.198	7.51418		188.198	9.65113					188.198	6.34634		188.198	7.59382		188.198	11.4627
			188.398	10.0852		188.398	6.42685		188.398	5.67843		188.398	5.68381		188.398	7.66165		188.398	9.61515					188.398	7.7175		188.398	6.31978		188.398	11.149
			188.598	10.3973		188.598	6.24672		188.598	5.98806		188.598	5.67665		188.598	7.42504		188.598	9.9852					188.598	6.48286		188.598	7.22357		188.598	11.3843
			188.798	10.9392		188.798	6.70804		188.798	6.00122		188.798	5.66368		188.798	7.52508		188.798	10.7294					188.798	6.93102		188.798	7.42823		188.798	11.6015
			188.998	10.4075		188.998	6.26928		188.998	5.82667		188.998	5.27142		188.998	7.28131		188.998	10.1221					188.998	7.62128		188.998	7.26873		188.998	12.1947
			189.198	10.5457		189.198	6.84921		189.198	5.95916		189.198	5.61352		189.198	7.52953		189.198	10.0883					189.198	7.29319		189.198	6.97098		189.198	11.6571
			189.398	9.99539		189.398	6.11776		189.398	5.66605		189.398	5.53887		189.398	7.37444		189.398	9.58653					189.398	6.78964		189.398	7.8402		189.398	11.6239
			189.598	10.0559		189.598	6.19601		189.598	5.4582		189.598	5.68379		189.598	7.32617		189.598	9.28735					189.598	7.29243		189.598	6.86716		189.598	11.8254
			189.798	9.98276		189.798	6.44214		189.798	5.96533		189.798	5.68491		189.798	7.5395		189.798	9.27777					189.798	7.2894		189.798	6.86218		189.798	11.2014
			189.998	10.7896		189.998	6.00744		189.998	6.02858		189.998	5.58149		189.998	7.55123		189.998	9.52515					189.998	7.92499		189.998	8.42447		189.998	12.42
			190.198	10.3216		190.198	6.05923		190.198	6.48796		190.198	5.54633		190.198	7.50856		190.198	9.83107					190.198	6.50002		190.198	8.54005		190.198	11.9314
			190.398	10.3898		190.398	6.10542		190.398	5.84752		190.398	5.7239		190.398	7.54799		190.398	9.93548					190.398	7.37002		190.398	8.53548		190.398	12.5081
			190.598	10.7445		190.598	6.33971		190.598	5.90904		190.598	5.49249		190.598	7.4564		190.598	10.1639					190.598	7.31243		190.598	8.4103		190.598	11.9638
			190.798	10.8448		190.798	6.63238		190.798	5.47769		190.798	5.65859		190.798	7.45417		190.798	10.105					190.798	7.05111		190.798	8.13132		190.798	12.4216
			190.998	10.4404		190.998	6.09763		190.998	6.33466		190.998	5.64718		190.998	7.40278		190.998	10.1223					190.998	7.13037		190.998	7.71043		190.998	11.9754
			191.198	10.3477		191.198	5.38084		191.198	6.12715		191.198	5.56123		191.198	7.54329		191.198	9.00479					191.198	6.469		191.198	8.76078		191.198	12.2216
			191.398	10.0437		191.398	5.88516		191.398	6.75791		191.398	5.93316		191.398	7.71097		191.398	9.48804					191.398	6.64859		191.398	9.0883		191.398	12.2881
			191.598	10.6804		191.598	5.83846		191.598	5.41138		191.598	5.75048		191.598	7.19937		191.598	9.61584					191.598	6.82524		191.598	8.48622		191.598	11.8472
			191.798	10.5033		191.798	6.52261		191.798	6.22118		191.798	5.21447		191.798	7.61351		191.798	9.74491					191.798	7.70127		191.798	8.0363		191.798	11.7749
			191.998	10.1479		191.998	6.00561		191.998	5.92037		191.998	5.61092		191.998	7.61508		191.998	9.65919					191.998	7.05028		191.998	7.77843		191.998	11.3823
			192.198	9.96707		192.198	6.48634		192.198	5.71884		192.198	5.58862		192.198	7.37407		192.198	9.72957					192.198	6.876		192.198	7.31823		192.198	10.5601
			192.398	10.1765		192.398	6.26009		192.398	6.38859		192.398	5.39454		192.398	7.43954		192.398	10.2148					192.398	6.97172		192.398	7.94602		192.398	11.1032
			192.598	9.70523		192.598	5.99101		192.598	5.99053		192.598	5.73237		192.598	7.62032		192.598	8.79625					192.598	7.16661		192.598	7.28031		192.598	11.0594
			192.798	10.0075		192.798	6.1402		192.798	6.10675		192.798	5.36276		192.798	7.45443		192.798	10.2928					192.798	6.84403		192.798	7.20814		192.798	10.7342
			192.998	10.2525		192.998	6.07245		192.998	5.78209		192.998	5.66676		192.998	7.57821		192.998	9.66666					192.998	7.0273		192.998	7.38538		192.998	11.1151
			193.198	10.0642		193.198	6.18789		193.198	6.2567		193.198	5.55202		193.198	7.41106		193.198	10.1111					193.198	6.8819		193.198	7.29831		193.198	10.6184
			193.398	10.3768		193.398	6.09612		193.398	5.62457		193.398	5.81673		193.398	7.49531		193.398	9.80958					193.398	8.00971		193.398	7.36274		193.398	12.2733
			193.598	9.44452		193.598	5.89021		193.598	6.2987		193.598	5.60291		193.598	7.43951		193.598	9.23711					193.598	6.96573		193.598	8.01842		193.598	11.5137
			193.798	10.3314		193.798	6.27409		193.798	5.69055		193.798	5.58781		193.798	7.50773		193.798	9.65094					193.798	7.15998		193.798	7.32829		193.798	11.2343
			193.998	9.50654		193.998	5.86645		193.998	6.20052		193.998	5.8047		193.998	7.31795		193.998	9.31728					193.998	6.6535		193.998	7.8745		193.998	11.4517
			194.198	10.8864		194.198	6.49801		194.198	6.05965		194.198	5.7285		194.198	7.45548		194.198	10.6024					194.198	6.57807		194.198	8.00438		194.198	11.4021
			194.398	11.004		194.398	6.41775		194.398	6.43726		194.398	5.78233		194.398	7.8739		194.398	10.5036					194.398	6.4856		194.398	7.0434		194.398	10.932
			194.598	10.187		194.598	5.71338		194.598	5.57312		194.598	5.63563		194.598	7.40316		194.598	9.23697					194.598	7.38919		194.598	7.3562		194.598	11.3104
			194.798	10.4991		194.798	6.42882		194.798	5.779		194.798	5.46049		194.798	7.41399		194.798	10.2666					194.798	7.08375		194.798	8.33316		194.798	12.393
			194.998	10.8342		194.998	6.54631		194.998	5.99573		194.998	5.68154		194.998	7.69879		194.998	10.2827					194.998	7.17454		194.998	8.02125		194.998	11.0238
			195.198	10.5658		195.198	6.54108		195.198	5.73332		195.198	5.56597		195.198	7.38681		195.198	10.3277					195.198	7.03588		195.198	7.54624		195.198	10.8912
			195.398	10.5446		195.398	5.90178		195.398	6.16421		195.398	5.5931		195.398	7.4739		195.398	10.4154					195.398	6.62014		195.398	8.08739		195.398	12.7691
			195.598	10.1039		195.598	6.0347		195.598	5.71497		195.598	5.60873		195.598	7.51943		195.598	9.36542					195.598	7.45832		195.598	7.65551		195.598	12.9315
			195.798	10.942		195.798	6.42115		195.798	6.46115		195.798	5.37814		195.798	7.67307		195.798	10.5682					195.798	7.17406		195.798	7.74115		195.798	12.4427
			195.998	9.81469		195.998	6.34559		195.998	5.59442		195.998	5.70152		195.998	7.37133		195.998	9.56339					195.998	6.59396		195.998	8.19119		195.998	11.6933
			196.198	10.6504		196.198	6.3099		196.198	6.2162		196.198	5.68748		196.198	7.77339		196.198	10.0406					196.198	6.34239		196.198	9.07819		196.198	12.4099
			196.398	10.6711		196.398	6.0651		196.398	6.03468		196.398	5.46231		196.398	7.68844		196.398	9.70576					196.398	7.14547		196.398	8.32472		196.398	12.6844
			196.598	10.0916		196.598	5.9708		196.598	6.4376		196.598	5.1921		196.598	7.35995		196.598	9.69332					196.598	6.70597		196.598	8.46353		196.598	11.5216
			196.798	9.93748		196.798	6.1824		196.798	6.27733		196.798	5.24657		196.798	7.61793		196.798	9.33659					196.798	6.70079		196.798	7.92184		196.798	11.2105
			196.998	10.4195		196.998	6.48037		196.998	5.941		196.998	5.82782		196.998	7.52794		196.998	10.0783					196.998	6.59866		196.998	8.40106		196.998	11.7526
			197.198	9.81204		197.198	6.03099		197.198	6.32072		197.198	5.48974		197.198	7.23124		197.198	9.96199					197.198	7.1857		197.198	7.88742		197.198	11.2661
			197.398	10.5666		197.398	6.2524		197.398	6.14086		197.398	5.64867		197.398	7.57388		197.398	9.51167					197.398	6.7965		197.398	8.2339		197.398	11.4857
			197.598	10.8556		197.598	6.29488		197.598	6.16607		197.598	5.47947		197.598	7.62564		197.598	10.4151					197.598	6.08998		197.598	7.32475		197.598	10.8694
			197.798	10.1897		197.798	6.05453		197.798	6.58677		197.798	5.32151		197.798	7.68984		197.798	9.95321					197.798	6.24367		197.798	8.36947		197.798	11.0577
			197.998	10.2469		197.998	6.0437		197.998	6.09292		197.998	5.41263		197.998	7.28776		197.998	10.1013					197.998	6.8878		197.998	7.17466		197.998	10.4184
			198.198	10.3309		198.198	6.28714		198.198	6.35358		198.198	5.37074		198.198	7.43725		198.198	10.3262					198.198	6.58232		198.198	6.47103		198.198	9.77284
			198.398	10.4779		198.398	6.29283		198.398	5.77648		198.398	5.80046		198.398	7.60126		198.398	9.84267					198.398	6.48049		198.398	7.77142		198.398	9.88284
			198.598	10.1489		198.598	5.86585		198.598	5.94392		198.598	5.56902		198.598	7.46965		198.598	9.73783					198.598	6.11608		198.598	7.76069		198.598	10.6423
			198.798	10.5212		198.798	6.20019		198.798	5.63842		198.798	5.45362		198.798	7.48295		198.798	9.62903					198.798	7.49392		198.798	7.01386		198.798	11.314
			198.998	10.4726		198.998	6.57977		198.998	6.03915		198.998	5.44343		198.998	7.57442		198.998	10.0936					198.998	6.94834		198.998	7.12946		198.998	10.9535
			199.198	10.3211		199.198	6.32285		199.198	5.97095		199.198	5.39137		199.198	7.46982		199.198	9.53898					199.198	6.26993		199.198	7.49423		199.198	10.8866
			199.398	10.0424		199.398	6.1881		199.398	6.05943		199.398	5.47837		199.398	7.51663		199.398	10.008					199.398	6.16296		199.398	7.00766		199.398	11.4089
			199.598	10.7607		199.598	6.47843		199.598	5.86455		199.598	5.50231		199.598	7.2645		199.598	10.0231					199.598	6.48395		199.598	6.65959		199.598	11.6079
			199.798	10.9071		199.798	6.10088		199.798	5.33069		199.798	5.66897		199.798	7.38441		199.798	9.51249					199.798	7.13919		199.798	6.06019		199.798	11.0297
			199.998	10.6029		199.998	6.37526		199.998	5.91769		199.998	5.71104		199.998	7.54279		199.998	9.93786					199.998	7.55273		199.998	5.95341		199.998	12.1941
			200.198	10.3595		200.198	5.80566		200.198	6.05398		200.198	5.15351		200.198	7.43072		200.198	9.57917					200.198	7.90625		200.198	6.36304		200.198	11.8966
			200.398	10.1015		200.398	6.34017		200.398	5.96402		200.398	5.73053		200.398	7.41662		200.398	10.0924					200.398	7.46086		200.398	7.07224		200.398	11.638
			200.598	10.1541		200.598	6.3493		200.598	6.25416		200.598	5.33091		200.598	7.30681		200.598	10.4295					200.598	7.6883		200.598	6.83458		200.598	12.24
			200.798	10.3681		200.798	6.51964		200.798	5.49799		200.798	5.67772		200.798	7.24054		200.798	9.82409					200.798	7.61649		200.798	6.21848		200.798	11.3717
			200.998	10.2648		200.998	6.04253		200.998	6.2032		200.998	5.48462		200.998	7.4134		200.998	10.2886					200.998	7.17032		200.998	6.46678		200.998	11.0617
			201.198	10.2619		201.198	6.05919		201.198	5.58244		201.198	5.5378		201.198	7.39254		201.198	9.49474					201.198	6.91013		201.198	6.39147		201.198	11.6403
			201.398	9.98874		201.398	6.19075		201.398	6.05238		201.398	5.73687		201.398	7.58024		201.398	9.80386					201.398	6.23508		201.398	7.09039		201.398	11.6802
			201.598	10.2059		201.598	5.91495		201.598	6.10977		201.598	5.71393		201.598	7.40766		201.598	9.83414					201.598	6.58778		201.598	6.31836		201.598	10.7768
			201.798	10.3315		201.798	6.16886		201.798	6.1553		201.798	5.64041		201.798	7.19429		201.798	10.6447					201.798	6.98292		201.798	6.65694		201.798	11.3152
			201.998	10.3468		201.998	6.17776		201.998	6.41371		201.998	5.48637		201.998	7.58277		201.998	9.88673					201.998	7.65868		201.998	6.52836		201.998	11.7913
			202.198	10.0453		202.198	6.26185		202.198	6.3792		202.198	5.55375		202.198	7.43531		202.198	10.2182					202.198	7.18714		202.198	6.94803		202.198	11.994
			202.398	10.2705		202.398	5.8128		202.398	6.30452		202.398	5.63638		202.398	7.43633		202.398	9.99171					202.398	6.67802		202.398	6.80739		202.398	11.3394
			202.598	10.4524		202.598	6.43866		202.598	5.48379		202.598	5.58001		202.598	7.21966		202.598	9.96904					202.598	6.76023		202.598	6.65646		202.598	12.004
			202.798	10.6364		202.798	6.64666		202.798	6.56595		202.798	5.59372		202.798	7.87538		202.798	9.43876					202.798	6.94459		202.798	6.56586		202.798	11.5379
			202.998	9.71916		202.998	5.78355		202.998	5.97596		202.998	5.6334		202.998	7.24402		202.998	9.66479					202.998	6.67821		202.998	6.78287		202.998	11.8555
			203.198	10.4508		203.198	6.24708		203.198	6.09581		203.198	5.6711		203.198	7.55562		203.198	10.3613					203.198	6.14694		203.198	7.91435		203.198	11.6467
			203.398	10.3793		203.398	6.4527		203.398	6.00613		203.398	5.6376		203.398	7.53637		203.398	10.1684					203.398	6.27698		203.398	7.59066		203.398	11.1
			203.598	10.2109		203.598	6.2226		203.598	5.79493		203.598	5.56039		203.598	7.31947		203.598	10.1317					203.598	6.74226		203.598	6.4727		203.598	11.2477
			203.798	10.3855		203.798	5.58525		203.798	6.07974		203.798	5.42322		203.798	7.41132		203.798	9.94304					203.798	6.3075		203.798	6.61555		203.798	10.5318
			203.998	9.78189		203.998	6.183		203.998	5.98563		203.998	5.6746		203.998	7.42888		203.998	9.51281					203.998	6.78295		203.998	8.08015		203.998	11.8344
			204.198	9.67469		204.198	6.10152		204.198	5.99153		204.198	5.44147		204.198	7.3056		204.198	9.76805					204.198	6.74809		204.198	6.30719		204.198	11.007
			204.398	10.4174		204.398	6.32309		204.398	5.75303		204.398	5.66408		204.398	7.59893		204.398	10.1472					204.398	6.51202		204.398	6.49681		204.398	10.8206
			204.598	9.76277		204.598	6.44771		204.598	5.89826		204.598	5.72268		204.598	7.60006		204.598	9.46703					204.598	6.62647		204.598	6.26523		204.598	11.932
			204.798	10.5412		204.798	7.05757		204.798	5.17007		204.798	5.87767		204.798	7.67222		204.798	9.55013					204.798	6.80722		204.798	6.59922		204.798	11.7628
			204.998	10.1165		204.998	6.84243		204.998	6.08725		204.998	5.82442		204.998	7.40376		204.998	9.90303					204.998	6.94223		204.998	6.67696		204.998	11.1435
			205.198	10.3831		205.198	6.64931		205.198	5.80205		205.198	5.60148		205.198	7.64704		205.198	9.4659					205.198	6.53383		205.198	7.17619		205.198	11.0185
			205.398	10.6493		205.398	6.40073		205.398	5.62243		205.398	5.37156		205.398	7.57989		205.398	9.32619					205.398	6.45622		205.398	7.02551		205.398	10.9955
			205.598	10.0873		205.598	6.53036		205.598	5.55543		205.598	5.73815		205.598	7.37664		205.598	9.60583					205.598	6.30601		205.598	7.66045		205.598	11.496
			205.798	10.1025		205.798	6.60055		205.798	5.47591		205.798	5.498		205.798	7.32211		205.798	9.35294					205.798	7.47229		205.798	7.08458		205.798	11.3879
			205.998	9.89378		205.998	6.05409		205.998	6.14177		205.998	5.49829		205.998	7.2831		205.998	9.90092					205.998	6.97273		205.998	7.30809		205.998	11.6019
			206.198	10.0643		206.198	6.13678		206.198	6.57714		206.198	5.27978		206.198	7.64991		206.198	10.1611					206.198	6.58295		206.198	8.38035		206.198	11.8011
			206.398	9.55752		206.398	5.84296		206.398	5.79763		206.398	5.57983		206.398	7.04866		206.398	9.93786					206.398	6.78828		206.398	7.15301		206.398	11.5372
			206.598	10.3384		206.598	6.04542		206.598	6.11109		206.598	5.33295		206.598	7.81107		206.598	9.2932					206.598	6.33085		206.598	8.57169		206.598	12.0923
			206.798	10.1782		206.798	6.22062		206.798	5.63087		206.798	5.60692		206.798	7.46971		206.798	9.47503					206.798	6.62951		206.798	8.74271		206.798	12.7147
			206.998	9.97313		206.998	6.25999		206.998	6.19387		206.998	5.47599		206.998	7.21222		206.998	10.409					206.998	6.42602		206.998	8.43847		206.998	12.1709
			207.198	10.2616		207.198	5.98993		207.198	5.7058		207.198	5.71093		207.198	7.44297		207.198	9.82658					207.198	6.94558		207.198	7.1596		207.198	11.3451
			207.398	9.86128		207.398	5.73959		207.398	5.9147		207.398	5.52925		207.398	7.39964		207.398	9.49033					207.398	6.73312		207.398	7.93477		207.398	12.1146
			207.598	10.2796		207.598	5.97259		207.598	5.88497		207.598	5.40746		207.598	7.34803		207.598	9.76035					207.598	7.16519		207.598	8.27926		207.598	12.0923
			207.798	10.2828		207.798	5.85401		207.798	5.65329		207.798	5.56383		207.798	7.36027		207.798	9.80836					207.798	6.99211		207.798	8.1147		207.798	11.6657
			207.998	10.1626		207.998	5.8939		207.998	5.88518		207.998	5.30268		207.998	7.37378		207.998	9.83762					207.998	6.4982		207.998	8.09103		207.998	11.5034
			208.198	10.3094		208.198	5.92309		208.198	6.27435		208.198	5.37873		208.198	7.53796		208.198	10.1903					208.198	6.86518		208.198	7.50222		208.198	11.61
			208.398	10.5247		208.398	6.51642		208.398	5.87675		208.398	5.44224		208.398	7.47979		208.398	10.0834					208.398	6.8451		208.398	7.32628		208.398	11.2275
			208.598	9.75983		208.598	6.08722		208.598	6.12218		208.598	5.19378		208.598	7.5118		208.598	9.35434					208.598	6.65486		208.598	7.86759		208.598	11.3257
			208.798	10.7087		208.798	6.72094		208.798	6.23918		208.798	5.36561		208.798	7.46006		208.798	10.0515					208.798	6.64204		208.798	8.05571		208.798	11.4085
			208.998	10.9539		208.998	6.71627		208.998	5.99702		208.998	5.53843		208.998	7.342		208.998	10.3099					208.998	6.48043		208.998	7.04522		208.998	11.0388
			209.198	10.3507		209.198	6.10791		209.198	6.32703		209.198	5.57054		209.198	7.58215		209.198	10.2879					209.198	7.26727		209.198	7.62134		209.198	11.635
			209.398	10.0766		209.398	6.23449		209.398	6.14895		209.398	5.3677		209.398	7.54656		209.398	9.41268					209.398	6.18384		209.398	8.35643		209.398	11.2992
			209.598	10.25		209.598	6.32344		209.598	5.77816		209.598	5.33433		209.598	7.44078		209.598	9.85178					209.598	6.37726		209.598	8.7869		209.598	11.913
			209.798	10.1734		209.798	6.23417		209.798	6.05642		209.798	5.53881		209.798	7.34951		209.798	9.98294					209.798	7.06741		209.798	8.83536		209.798	12.6788
			209.998	10.0353		209.998	6.23395		209.998	5.74461		209.998	5.71416		209.998	7.20264		209.998	9.83588					209.998	6.9009		209.998	8.79395		209.998	12.4001
			210.198	10.0606		210.198	6.70103		210.198	5.91357		210.198	5.47713		210.198	7.5023		210.198	9.71906					210.198	7.12716		210.198	9.00029		210.198	12.5258
			210.398	10.3015		210.398	5.98537		210.398	5.42533		210.398	5.22401		210.398	7.22539		210.398	9.52645					210.398	6.74924		210.398	7.45521		210.398	10.8942
			210.598	10.0806		210.598	6.07877		210.598	5.97242		210.598	5.6985		210.598	7.54095		210.598	9.33334					210.598	7.36355		210.598	7.69564		210.598	12.5683
			210.798	10.6661		210.798	6.94815		210.798	5.83842		210.798	5.45595		210.798	7.25169		210.798	9.87815					210.798	7.21481		210.798	8.76271		210.798	12.4231
			210.998	10.1338		210.998	6.26979		210.998	6.41898		210.998	5.45913		210.998	7.4814		210.998	10.6224					210.998	6.88352		210.998	8.40072		210.998	12.0515
			211.198	9.64389		211.198	6.25045		211.198	6.05395		211.198	5.25703		211.198	7.26152		211.198	9.70473					211.198	7.31889		211.198	8.57524		211.198	12.3512
			211.398	10.524		211.398	6.64982		211.398	5.715		211.398	5.44448		211.398	7.51631		211.398	10.1224					211.398	6.85143		211.398	9.40358		211.398	12.4674
			211.598	10.2923		211.598	5.85576		211.598	6.35984		211.598	5.88966		211.598	7.83111		211.598	9.53895					211.598	6.6287		211.598	8.3991		211.598	11.5613
			211.798	10.0791		211.798	5.75345		211.798	5.94432		211.798	5.55379		211.798	7.49437		211.798	9.5463					211.798	6.57358		211.798	9.08354		211.798	12.4741
			211.998	10.5022		211.998	5.83099		211.998	6.27841		211.998	5.50726		211.998	7.60908		211.998	10.304					211.998	6.87233		211.998	9.22078		211.998	12.1157
			212.198	10.1686		212.198	5.90837		212.198	6.17729		212.198	5.29705		212.198	7.4395		212.198	9.89197					212.198	6.89559		212.198	8.36244		212.198	11.6056
			212.398	10.1448		212.398	6.09501		212.398	5.82248		212.398	5.27443		212.398	7.49412		212.398	9.2104					212.398	7.09127		212.398	9.2281		212.398	12.5125
			212.598	10.0114		212.598	6.52759		212.598	5.65184		212.598	5.63459		212.598	7.40585		212.598	9.20464					212.598	7.13769		212.598	8.99306		212.598	12.553
			212.798	10.3071		212.798	6.47581		212.798	5.75513		212.798	5.60084		212.798	7.21858		212.798	9.53874					212.798	6.66098		212.798	7.99352		212.798	11.7789
			212.998	9.97087		212.998	6.43582		212.998	5.85685		212.998	5.72158		212.998	7.08221		212.998	10.0607					212.998	7.1571		212.998	8.35584		212.998	12.2084
			213.198	10.2503		213.198	6.28446		213.198	6.1249		213.198	5.25403		213.198	7.48304		213.198	9.85476					213.198	7.22462		213.198	8.12727		213.198	11.8177
			213.398	10.9084		213.398	6.51115		213.398	5.86761		213.398	5.60221		213.398	7.41863		213.398	10.4918					213.398	8.21997		213.398	7.97161		213.398	11.6871
			213.598	10.1848		213.598	6.15634		213.598	5.94029		213.598	5.77848		213.598	7.53187		213.598	9.93436					213.598	6.90966		213.598	9.0211		213.598	12.4021
			213.798	10.1034		213.798	5.30977		213.798	6.18458		213.798	5.53163		213.798	7.6107		213.798	9.24764					213.798	7.49976		213.798	8.62238		213.798	12.0677
			213.998	10.3375		213.998	5.78845		213.998	5.76441		213.998	5.51078		213.998	7.52181		213.998	9.2463					213.998	6.64536		213.998	9.07625		213.998	12.5522
			214.198	10.4555		214.198	5.96011		214.198	6.02583		214.198	5.47527		214.198	7.67047		214.198	9.55165					214.198	6.40532		214.198	8.62947		214.198	12.357
			214.398	10.3618		214.398	6.03663		214.398	6.1071		214.398	5.37104		214.398	7.67195		214.398	9.5969					214.398	6.80852		214.398	8.91987		214.398	12.5578
			214.598	10.2965		214.598	6.02399		214.598	6.00098		214.598	5.41611		214.598	7.16502		214.598	10.0767					214.598	7.42		214.598	7.88515		214.598	11.6694
			214.798	11.2839		214.798	6.93953		214.798	5.87398		214.798	5.53849		214.798	7.49227		214.798	10.409					214.798	6.79476		214.798	7.44118		214.798	11.6552
			214.998	10.5661		214.998	5.87146		214.998	5.88378		214.998	5.53858		214.998	7.65089		214.998	9.17094					214.998	7.07854		214.998	7.37902		214.998	11.5765
			215.198	10.6062		215.198	6.96697		215.198	5.57364		215.198	5.66176		215.198	7.17331		215.198	10.5224					215.198	7.40159		215.198	7.78889		215.198	11.97
			215.398	10.1564		215.398	6.09485		215.398	5.73984		215.398	5.69731		215.398	7.50752		215.398	9.97369					215.398	6.34974		215.398	7.75933		215.398	11.7961
			215.598	10.9078		215.598	6.37359		215.598	5.58743		215.598	5.77518		215.598	7.55278		215.598	10.1717					215.598	6.7116		215.598	7.45682		215.598	11.5585
			215.798	10.5935		215.798	6.20881		215.798	5.82515		215.798	5.63947		215.798	7.46849		215.798	9.58934					215.798	7.03386		215.798	7.42727		215.798	11.7409
			215.998	10.2299		215.998	5.76879		215.998	6.20172		215.998	5.61904		215.998	7.7797		215.998	9.69945					215.998	7.10279		215.998	7.64829		215.998	12.2108
			216.198	10.6829		216.198	6.04222		216.198	6.08733		216.198	5.39045		216.198	7.65987		216.198	9.71911					216.198	7.05118		216.198	9.05864		216.198	12.2216
			216.398	10.4311		216.398	5.79429		216.398	5.69793		216.398	5.38121		216.398	7.50144		216.398	9.20585					216.398	6.72839		216.398	7.50894		216.398	11.5533
			216.598	10.0743		216.598	5.91062		216.598	5.78118		216.598	5.49213		216.598	7.40765		216.598	9.50167					216.598	8.41355		216.598	7.58744		216.598	12.4203
			216.798	10.153		216.798	5.96942		216.798	6.07028		216.798	5.50672		216.798	7.54228		216.798	9.39407					216.798	7.30929		216.798	8.31994		216.798	11.9144
			216.998	10.4522		216.998	6.02668		216.998	6.28275		216.998	5.4523		216.998	7.6295		216.998	10.1499					216.998	6.27529		216.998	7.00062		216.998	10.8368
			217.198	10.1105		217.198	5.85001		217.198	5.88788		217.198	5.55369		217.198	7.23529		217.198	9.91212					217.198	7.11923		217.198	7.82584		217.198	11.6892
			217.398	9.98833		217.398	6.0618		217.398	5.55103		217.398	5.76789		217.398	7.39491		217.398	9.57464					217.398	7.06732		217.398	9.27351		217.398	12.6048
			217.598	10.2883		217.598	6.16934		217.598	5.72371		217.598	5.49868		217.598	7.61136		217.598	9.84623					217.598	6.56161		217.598	8.57783		217.598	11.9863
			217.798	10.172		217.798	5.90526		217.798	5.8251		217.798	5.43558		217.798	7.56975		217.798	9.24088					217.798	6.52151		217.798	8.71331		217.798	12.2156
			217.998	10.0018		217.998	6.12509		217.998	5.5769		217.998	5.65972		217.998	7.29252		217.998	9.64188					217.998	7.18361		217.998	8.48752		217.998	11.9879
			218.198	10.6106		218.198	6.51347		218.198	5.89337		218.198	5.30569		218.198	7.33494		218.198	9.99272					218.198	6.46087		218.198	7.95662		218.198	10.9816
			218.398	10.5031		218.398	6.19701		218.398	6.11442		218.398	5.65117		218.398	7.57465		218.398	10.098					218.398	6.74422		218.398	7.97969		218.398	11.2295
			218.598	10.6837		218.598	6.26498		218.598	5.72251		218.598	5.63187		218.598	7.54642		218.598	9.61747					218.598	6.58251		218.598	8.95532		218.598	12.0177
			218.798	9.99291		218.798	6.04666		218.798	6.31709		218.798	5.50606		218.798	7.5731		218.798	9.91809					218.798	6.69932		218.798	9.03792		218.798	11.89
			218.998	10.0871		218.998	6.02489		218.998	5.943		218.998	5.37602		218.998	7.32595		218.998	9.82851					218.998	6.9763		218.998	9.25152		218.998	11.9646
			219.198	10.4641		219.198	6.70076		219.198	6.09153		219.198	5.58339		219.198	7.73176		219.198	9.91099					219.198	7.07751		219.198	7.59832		219.198	11.2701
			219.398	10.4701		219.398	6.70405		219.398	5.19826		219.398	5.56248		219.398	7.1707		219.398	9.71223					219.398	6.74393		219.398	8.47796		219.398	11.4773
			219.598	10.2109		219.598	6.32393		219.598	6.46352		219.598	5.36864		219.598	7.63184		219.598	9.29735					219.598	7.36282		219.598	7.12261		219.598	11.1652
			219.798	9.78401		219.798	6.05568		219.798	6.14704		219.798	5.81094		219.798	7.45237		219.798	9.56994					219.798	6.72881		219.798	8.95066		219.798	12.1264
			219.998	9.64141		219.998	5.89576		219.998	6.33576		219.998	5.68717		219.998	7.92695		219.998	9.21628					219.998	6.79142		219.998	7.00069		219.998	10.7502
			220.198	10.0546		220.198	5.90067		220.198	6.95459		220.198	5.79522		220.198	7.97783		220.198	9.69472					220.198	6.27738		220.198	8.41431		220.198	11.2171
			220.398	9.95041		220.398	6.35994		220.398	6.32811		220.398	5.49696		220.398	7.35672		220.398	10.12					220.398	5.83024		220.398	7.67232		220.398	10.6917
			220.598	10.5125		220.598	6.35428		220.598	5.81548		220.598	5.44853		220.598	7.30022		220.598	10.3217					220.598	5.59546		220.598	8.57671		220.598	11.3679
			220.798	10.2354		220.798	5.79554		220.798	5.76048		220.798	5.73536		220.798	7.35354		220.798	9.97954					220.798	6.01857		220.798	8.48641		220.798	12.0572
			220.998	10.3726		220.998	6.07761		220.998	5.24712		220.998	6.01418		220.998	7.54128		220.998	8.95966					220.998	6.27276		220.998	9.00144		220.998	12.2728
			221.198	9.9713		221.198	5.69671		221.198	5.51743		221.198	5.79131		221.198	7.4924		221.198	9.25655					221.198	5.93164		221.198	7.64614		221.198	10.6396
			221.398	10.3763		221.398	6.16193		221.398	5.29014		221.398	5.71818		221.398	7.38032		221.398	9.62168					221.398	6.13949		221.398	8.18178		221.398	11.1537
			221.598	11.1051		221.598	6.62652		221.598	5.73655		221.598	5.52385		221.598	7.29718		221.598	10.737					221.598	6.25852		221.598	8.4781		221.598	11.409
			221.798	10.8212		221.798	6.15092		221.798	5.75558		221.798	5.50076		221.798	7.54327		221.798	10.4039					221.798	6.27339		221.798	7.75246		221.798	10.2833
			221.998	10.1228		221.998	6.09604		221.998	5.41327		221.998	5.78848		221.998	7.35116		221.998	9.80274					221.998	6.1437		221.998	8.60213		221.998	10.9512
			222.198	10.819		222.198	6.46223		222.198	5.43059		222.198	5.68096		222.198	7.37747		222.198	10.4631					222.198	5.89774		222.198	8.87895		222.198	10.9679
			222.398	10.8104		222.398	6.42802		222.398	5.8052		222.398	5.51168		222.398	7.67868		222.398	10.2971					222.398	6.38904		222.398	8.24876		222.398	11.3583
			222.598	10.0577		222.598	6.24623		222.598	5.92692		222.598	5.6271		222.598	7.36698		222.598	10.5812					222.598	5.88725		222.598	8.14682		222.598	11.0965
			222.798	11.1884		222.798	6.6791		222.798	5.94214		222.798	5.56954		222.798	7.74917		222.798	10.8357					222.798	6.52258		222.798	9.28188		222.798	12.288
			222.998	10.3393		222.998	6.27035		222.998	5.78345		222.998	5.44204		222.998	7.30683		222.998	10.6658					222.998	6.16363		222.998	8.80175		222.998	11.16
			223.198	10.3693		223.198	5.93272		223.198	6.11063		223.198	5.47122		223.198	7.40586		223.198	10.7132					223.198	6.29289		223.198	9.0663		223.198	11.3125
			223.398	10.4642		223.398	6.15838		223.398	6.14404		223.398	5.51932		223.398	7.29573		223.398	10.6686					223.398	6.73715		223.398	8.87811		223.398	11.9776
			223.598	10.8411		223.598	6.28774		223.598	5.92731		223.598	5.79107		223.598	7.5442		223.598	10.5369					223.598	6.45692		223.598	8.40875		223.598	12.1279
			223.798	10.4539		223.798	5.79707		223.798	5.46005		223.798	5.79326		223.798	7.35929		223.798	10.0474					223.798	6.59327		223.798	8.52102		223.798	11.7039
			223.998	10.577		223.998	6.03692		223.998	5.56258		223.998	5.45614		223.998	7.11039		223.998	10.3586					223.998	7.29871		223.998	9.37359		223.998	12.8083
			224.198	10.1353		224.198	6.10954		224.198	6.03866		224.198	5.23712		224.198	7.22617		224.198	10.5651					224.198	6.26724		224.198	8.5349		224.198	11.1656
			224.398	10.4878		224.398	5.78241		224.398	5.69251		224.398	5.47092		224.398	7.52692		224.398	10.0802					224.398	7.4152		224.398	8.4401		224.398	11.9499
			224.598	10.4044		224.598	6.13365		224.598	5.96887		224.598	5.64498		224.598	7.67522		224.598	10.1704					224.598	6.85432		224.598	9.15894		224.598	12.0883
			224.798	10.5106		224.798	6.30129		224.798	5.77062		224.798	5.26287		224.798	7.3971		224.798	10.5018					224.798	6.42947		224.798	9.09072		224.798	11.4806
			224.998	10.469		224.998	5.94568		224.998	6.15435		224.998	5.39918		224.998	7.44802		224.998	10.4533					224.998	7.19819		224.998	8.19246		224.998	11.7188
			225.198	10.3656		225.198	6.15312		225.198	5.58008		225.198	5.62999		225.198	7.3768		225.198	10.0244					225.198	6.90864		225.198	8.99968		225.198	12.0886
			225.398	11.0609		225.398	6.54117		225.398	5.51621		225.398	5.5791		225.398	7.23831		225.398	10.4611					225.398	6.1528		225.398	8.75111		225.398	11.6749
			225.598	10.4076		225.598	6.10903		225.598	5.59511		225.598	5.29507		225.598	7.57135		225.598	10.0013					225.598	6.27475		225.598	8.88449		225.598	11.808
			225.798	9.99507		225.798	6.16717		225.798	6.01734		225.798	5.62884		225.798	7.27178		225.798	10.4356					225.798	6.856		225.798	8.87275		225.798	11.712
			225.998	10.5419		225.998	6.35884		225.998	5.62519		225.998	5.35642		225.998	7.28837		225.998	10.2331					225.998	6.50241		225.998	9.39385		225.998	12.251
			226.198	10.2141		226.198	6.04315		226.198	5.62092		226.198	5.55137		226.198	7.50576		226.198	9.75989					226.198	6.06003		226.198	9.41032		226.198	11.7805
			226.398	10.8683		226.398	6.65829		226.398	6.18736		226.398	5.214		226.398	7.5712		226.398	11.1498					226.398	6.36502		226.398	9.2475		226.398	11.9447
			226.598	11.032		226.598	6.16622		226.598	6.16646		226.598	5.33364		226.598	7.81339		226.598	10.5607					226.598	6.01018		226.598	8.93818		226.598	11.9224
			226.798	10.7715		226.798	6.42917		226.798	5.54472		226.798	5.70564		226.798	7.33952		226.798	10.7154					226.798	6.39661		226.798	10.0099		226.798	11.954
			226.998	10.2546		226.998	6.13671		226.998	5.79122		226.998	5.32499		226.998	7.49729		226.998	9.99991					226.998	6.35259		226.998	9.75081		226.998	12.1527
			227.198	10.6595		227.198	6.53323		227.198	5.4612		227.198	5.48144		227.198	7.37547		227.198	10.6879					227.198	6.44404		227.198	8.90575		227.198	11.5739
			227.398	10.4828		227.398	5.99346		227.398	5.79247		227.398	5.56082		227.398	7.40322		227.398	10.325					227.398	5.62158		227.398	9.45006		227.398	12.3671
			227.598	10.3609		227.598	5.92286		227.598	5.50403		227.598	5.78602		227.598	7.54951		227.598	9.79371					227.598	6.16594		227.598	9.24956		227.598	11.8089
			227.798	10.7241		227.798	6.02435		227.798	5.44547		227.798	5.87463		227.798	7.41906		227.798	10.6837					227.798	6.11088		227.798	8.87273		227.798	11.8517
			227.998	10.2834		227.998	6.00243		227.998	5.7818		227.998	5.3811		227.998	7.54651		227.998	9.99992					227.998	5.76639		227.998	8.69826		227.998	11.5245
			228.198	10.8421		228.198	6.21056		228.198	5.32348		228.198	5.58866		228.198	7.44872		228.198	10.1624					228.198	6.04886		228.198	9.27973		228.198	12.1334
			228.398	10.8757		228.398	6.2077		228.398	5.72511		228.398	5.16822		228.398	7.61238		228.398	10.5203					228.398	5.86933		228.398	9.02084		228.398	11.991
			228.598	10.4603		228.598	6.06466		228.598	6.0403		228.598	5.36691		228.598	7.62812		228.598	10.1431					228.598	6.11974		228.598	8.18119		228.598	11.6206
			228.798	10.6611		228.798	6.34204		228.798	5.67307		228.798	5.67726		228.798	7.34998		228.798	10.3861					228.798	6.04608		228.798	7.91521		228.798	11.0315
			228.998	10.3818		228.998	5.69026		228.998	6.34248		228.998	5.30042		228.998	7.48752		228.998	10.5364					228.998	5.9073		228.998	8.91573		228.998	11.733
			229.198	10.5157		229.198	6.38081		229.198	5.65653		229.198	5.36647		229.198	7.40439		229.198	10.2413					229.198	5.5172		229.198	8.9658		229.198	12.0543
			229.398	10.4285		229.398	6.10885		229.398	5.99731		229.398	5.42734		229.398	7.40852		229.398	10.4533					229.398	6.86667		229.398	8.92433		229.398	12.1738
			229.598	10.3847		229.598	5.89494		229.598	6.52001		229.598	5.383		229.598	7.6706		229.598	10.5536					229.598	6.61387		229.598	9.54051		229.598	12.0361
			229.798	9.90244		229.798	6.24642		229.798	5.90683		229.798	5.2037		229.798	7.32201		229.798	10.0465					229.798	6.36218		229.798	8.48093		229.798	11.5656
			229.998	10.563		229.998	6.23094		229.998	5.85339		229.998	5.44566		229.998	7.39957		229.998	10.4844					229.998	5.72965		229.998	8.46166		229.998	11.4909
			230.198	10.4922		230.198	6.96866		230.198	5.87909		230.198	5.21589		230.198	7.31749		230.198	11.0315					230.198	6.23474		230.198	8.56112		230.198	12.0083
			230.398	10.1596		230.398	6.00265		230.398	6.37838		230.398	5.63267		230.398	7.43688		230.398	10.7282					230.398	6.05847		230.398	8.8165		230.398	11.82
			230.598	10.455		230.598	6.04143		230.598	5.91515		230.598	5.50355		230.598	7.51899		230.598	10.1015					230.598	5.9384		230.598	8.31159		230.598	11.1162
			230.798	10.0985		230.798	6.14796		230.798	6.21095		230.798	5.36304		230.798	7.38384		230.798	10.7979					230.798	5.75111		230.798	8.42614		230.798	11.343
			230.998	10.4744		230.998	5.9148		230.998	6.09192		230.998	5.55959		230.998	7.53751		230.998	10.5742					230.998	6.05976		230.998	8.57166		230.998	11.6336
			231.198	10.4656		231.198	5.92677		231.198	6.17262		231.198	5.44993		231.198	7.58655		231.198	10.4037					231.198	5.70336		231.198	8.47032		231.198	11.4665
			231.398	10.1454		231.398	6.35331		231.398	5.66497		231.398	5.55997		231.398	7.18185		231.398	10.3942					231.398	6.47901		231.398	8.36775		231.398	11.9307
			231.598	10.5742		231.598	5.97989		231.598	6.36065		231.598	5.52021		231.598	7.67365		231.598	10.7679					231.598	6.5471		231.598	8.51245		231.598	12.0542
			231.798	10.7935		231.798	6.32749		231.798	5.59556		231.798	5.36307		231.798	7.41582		231.798	10.5074					231.798	5.86043		231.798	8.96552		231.798	11.9158
			231.998	10.1028		231.998	6.03447		231.998	5.57137		231.998	5.4841		231.998	7.14447		231.998	10.0973					231.998	5.75954		231.998	8.75968		231.998	11.9871
			232.198	10.6555		232.198	5.97172		232.198	6.34694		232.198	5.62098		232.198	7.58575		232.198	10.6026					232.198	6.11299		232.198	8.92843		232.198	11.9323
			232.398	10.6333		232.398	5.98912		232.398	5.42148		232.398	5.56169		232.398	7.34633		232.398	9.97237					232.398	5.64241		232.398	8.79538		232.398	11.9111
			232.598	10.8675		232.598	6.44027		232.598	5.70267		232.598	5.49393		232.598	7.34584		232.598	10.3589					232.598	5.77585		232.598	8.68063		232.598	11.3766
			232.798	10.0838		232.798	5.74651		232.798	6.00599		232.798	5.75225		232.798	7.28873		232.798	10.4643					232.798	5.92118		232.798	8.64834		232.798	11.2389
			232.998	10.8835		232.998	6.47093		232.998	5.44913		232.998	5.37847		232.998	7.48829		232.998	10.2969					232.998	5.8729		232.998	8.28338		232.998	11.0847
			233.198	10.2982		233.198	6.40203		233.198	6.25668		233.198	5.32243		233.198	7.54964		233.198	10.463					233.198	5.90124		233.198	8.82177		233.198	11.8237
			233.398	10.707		233.398	6.25087		233.398	5.53072		233.398	5.35106		233.398	7.24477		233.398	10.4009					233.398	6.2667		233.398	8.76287		233.398	12.1786
			233.598	10.2498		233.598	5.83993		233.598	6.16966		233.598	5.42498		233.598	7.26293		233.598	10.4887					233.598	5.93798		233.598	9.16635		233.598	11.925
			233.798	10.9564		233.798	6.29012		233.798	5.48094		233.798	5.72786		233.798	7.5112		233.798	10.3921					233.798	6.11585		233.798	8.18485		233.798	11.5782
			233.998	11.0547		233.998	6.18498		233.998	5.981		233.998	5.83954		233.998	7.51758		233.998	11.0282					233.998	5.98228		233.998	8.54289		233.998	11.8963
			234.198	10.0144		234.198	6.13169		234.198	5.99682		234.198	5.24808		234.198	7.39129		234.198	10.2434					234.198	5.69539		234.198	8.46248		234.198	11.4662
			234.398	10.4704		234.398	5.88565		234.398	5.72247		234.398	5.3866		234.398	7.39535		234.398	10.2196					234.398	6.37814		234.398	8.13649		234.398	11.3216
			234.598	10.5469		234.598	6.07826		234.598	6.30637		234.598	5.3481		234.598	7.67377		234.598	10.627					234.598	5.16346		234.598	8.82625		234.598	11.6721
			234.798	10.5694		234.798	6.16667		234.798	5.90959		234.798	5.51003		234.798	7.5222		234.798	10.2728					234.798	6.0152		234.798	9.00643		234.798	11.8506
			234.998	10.6423		234.998	6.18022		234.998	5.70347		234.998	5.33697		234.998	7.45182		234.998	10.1447					234.998	6.00331		234.998	8.36164		234.998	11.44
			235.198	10.9592		235.198	6.45197		235.198	5.66714		235.198	5.05052		235.198	7.2121		235.198	10.6412					235.198	6.22536		235.198	8.57306		235.198	11.594
			235.398	10.8439		235.398	6.34682		235.398	5.3233		235.398	5.55621		235.398	7.30334		235.398	10.164					235.398	5.82329		235.398	9.19996		235.398	12.1532
			235.598	10.1758		235.598	6.08551		235.598	5.8259		235.598	5.38298		235.598	7.40336		235.598	10.0298					235.598	6.35575		235.598	8.77651		235.598	12.195
			235.798	10.2505		235.798	5.79445		235.798	6.04889		235.798	5.52416		235.798	7.41377		235.798	9.81472					235.798	5.69287		235.798	7.84569		235.798	10.8237
			235.998	10.1257		235.998	6.09987		235.998	6.12236		235.998	5.3955		235.998	7.44897		235.998	10.4624					235.998	6.39198		235.998	8.69596		235.998	12.0897
			236.198	10.9293		236.198	6.53664		236.198	6.1292		236.198	5.20624		236.198	7.34544		236.198	10.7229					236.198	5.75936		236.198	8.0153		236.198	11.3193
			236.398	10.2174		236.398	6.11205		236.398	5.92528		236.398	5.46757		236.398	7.58337		236.398	9.98632					236.398	5.83478		236.398	9.03585		236.398	11.252
			236.598	11.1258		236.598	6.31294		236.598	5.53626		236.598	5.52055		236.598	7.79261		236.598	10.1055					236.598	5.89221		236.598	8.72359		236.598	11.5968
			236.798	10.0451		236.798	6.21207		236.798	5.29996		236.798	5.55037		236.798	7.25017		236.798	9.63395					236.798	6.30091		236.798	8.74614		236.798	12.5042
			236.998	10.4311		236.998	6.13799		236.998	5.78586		236.998	5.77217		236.998	7.65292		236.998	9.4944					236.998	6.10394		236.998	8.85468		236.998	12.189
			237.198	10.239		237.198	5.84154		237.198	5.97359		237.198	5.71601		237.198	7.62439		237.198	9.57687					237.198	6.28227		237.198	8.6782		237.198	11.88
			237.398	10.2178		237.398	6.28639		237.398	5.6527		237.398	5.62899		237.398	7.65071		237.398	9.55962					237.398	6.30276		237.398	9.01059		237.398	12.2137
			237.598	9.4377		237.598	6.09879		237.598	6.41301		237.598	5.18787		237.598	7.42037		237.598	9.23502					237.598	6.52982		237.598	8.10874		237.598	11.3168
			237.798	9.89799		237.798	6.13089		237.798	6.2323		237.798	5.60722		237.798	7.58838		237.798	9.97261					237.798	5.75027		237.798	8.52218		237.798	11.1078
			237.998	10.3503		237.998	6.19539		237.998	6.78229		237.998	5.52982		237.998	8.05015		237.998	9.67749					237.998	6.31861		237.998	8.74979		237.998	12.0133
			238.198	10.9189		238.198	6.06809		238.198	5.8579		238.198	5.33335		238.198	7.36059		238.198	9.66286					238.198	6.18652		238.198	8.41613		238.198	12.1126
			238.398	10.2375		238.398	5.65248		238.398	5.80387		238.398	5.86777		238.398	7.51881		238.398	9.50041					238.398	6.26485		238.398	8.87876		238.398	11.9976
			238.598	10.1809		238.598	5.86084		238.598	5.64889		238.598	5.44769		238.598	7.47806		238.598	9.68595					238.598	6.01595		238.598	8.9126		238.598	12.3936
			238.798	11.024		238.798	6.22391		238.798	5.99366		238.798	5.56423		238.798	7.62343		238.798	10.3205					238.798	6.04877		238.798	8.84437		238.798	11.8049
			238.998	10.4801		238.998	6.17134		238.998	6.37188		238.998	5.72619		238.998	7.68389		238.998	10.0625					238.998	5.78125		238.998	8.53734		238.998	11.4903
			239.198	9.83747		239.198	6.08758		239.198	5.92788		239.198	5.66496		239.198	7.57897		239.198	9.48817					239.198	6.50368		239.198	8.48679		239.198	11.6291
			239.398	10.5092		239.398	6.20496		239.398	5.84386		239.398	5.41496		239.398	7.41246		239.398	10.0741					239.398	5.89424		239.398	8.26295		239.398	11.4866
			239.598	10.1073		239.598	6.22842		239.598	5.85266		239.598	5.63329		239.598	7.38034		239.598	9.79224					239.598	5.74342		239.598	8.27191		239.598	11.8357
			239.798	10.3464		239.798	6.66066		239.798	5.42723		239.798	5.58874		239.798	7.32653		239.798	10.0537					239.798	5.95894		239.798	8.71683		239.798	11.5409
			239.998	10.2132		239.998	5.6654		239.998	5.85349		239.998	5.74642		239.998	7.54205		239.998	9.81253					239.998	6.5027		239.998	9.00339		239.998	12.3661
			240.198	10.701		240.198	6.45852		240.198	5.32298		240.198	5.85176		240.198	7.31367		240.198	10.1317					240.198	7.07896		240.198	8.58517		240.198	11.8219
			240.398	10.3923		240.398	6.44594		240.398	5.79543		240.398	5.61353		240.398	7.23614		240.398	10.0939					240.398	6.34404		240.398	8.07115		240.398	11.0602
			240.598	10.9344		240.598	6.53968		240.598	5.62436		240.598	5.41985		240.598	7.61835		240.598	10.4806					240.598	6.28099		240.598	8.04111		240.598	11.4004
			240.798	10.0717		240.798	6.02203		240.798	6.03852		240.798	5.64815		240.798	7.1744		240.798	10.3908					240.798	6.3932		240.798	8.60612		240.798	11.9013
			240.998	10.8934		240.998	6.68407		240.998	6.02693		240.998	5.40309		240.998	7.56913		240.998	10.7252					240.998	6.67165		240.998	8.80489		240.998	12.2678
			241.198	10.3681		241.198	6.45648		241.198	5.91429		241.198	5.18717		241.198	7.2715		241.198	10.9144					241.198	7.05246		241.198	8.48434		241.198	11.9116
			241.398	10.2576		241.398	6.05946		241.398	5.96301		241.398	5.42302		241.398	7.36219		241.398	10.5351					241.398	6.52836		241.398	8.48214		241.398	12.0499
			241.598	11.4612		241.598	6.62914		241.598	5.10526		241.598	5.68494		241.598	7.57918		241.598	10.3263					241.598	5.50474		241.598	8.60499		241.598	11.5634
			241.798	10.182		241.798	6.22196		241.798	5.87556		241.798	5.61664		241.798	7.42776		241.798	9.95029					241.798	6.06649		241.798	8.58631		241.798	12.3697
			241.998	10.6032		241.998	6.50059		241.998	6.09541		241.998	5.37273		241.998	7.44467		241.998	10.5824					241.998	6.24651		241.998	8.76869		241.998	11.7433
			242.198	10.2256		242.198	6.44762		242.198	5.44348		242.198	5.60785		242.198	7.46163		242.198	9.93877					242.198	6.4056		242.198	9.18363		242.198	12.5656
			242.398	10.4304		242.398	6.28081		242.398	5.70043		242.398	5.68779		242.398	7.34912		242.398	10.2275					242.398	5.27042		242.398	8.41158		242.398	11.4606
			242.598	10.4386		242.598	6.46904		242.598	5.69758		242.598	5.55617		242.598	7.61068		242.598	9.79084					242.598	6.37877		242.598	8.84819		242.598	12.3712
			242.798	10.2662		242.798	5.66871		242.798	6.39591		242.798	5.49129		242.798	7.60734		242.798	9.91105					242.798	6.08058		242.798	8.57409		242.798	11.9262
			242.998	10.1532		242.998	5.86954		242.998	5.77475		242.998	5.37883		242.998	7.34536		242.998	9.66628					242.998	5.75223		242.998	8.72064		242.998	12.0881
			243.198	10.2379		243.198	6.27769		243.198	5.42986		243.198	5.75379		243.198	7.47841		243.198	9.69006					243.198	5.7331		243.198	9.08399		243.198	11.7734
			243.398	10.4269		243.398	5.40854		243.398	6.06374		243.398	5.46147		243.398	7.44683		243.398	9.41998					243.398	6.15084		243.398	8.49973		243.398	11.937
			243.598	10.649		243.598	6.36856		243.598	6.18375		243.598	5.59601		243.598	7.3905		243.598	10.2803					243.598	6.37883		243.598	8.6416		243.598	12.1124
			243.798	10.3588		243.798	6.16243		243.798	5.86518		243.798	5.61469		243.798	7.42228		243.798	9.98357					243.798	6.03432		243.798	8.7874		243.798	11.8584
			243.998	10.4318		243.998	5.76932		243.998	6.09443		243.998	5.6457		243.998	7.42842		243.998	9.70874					243.998	5.99301		243.998	8.7109		243.998	11.7863
			244.198	10.7401		244.198	6.27653		244.198	6.13699		244.198	5.40757		244.198	7.66477		244.198	9.78706					244.198	5.97905		244.198	8.34116		244.198	11.1843
			244.398	10.8263		244.398	6.2187		244.398	6.14496		244.398	5.28623		244.398	7.3643		244.398	9.82086					244.398	6.00492		244.398	8.34765		244.398	11.5737
			244.598	11.111		244.598	6.25529		244.598	5.52421		244.598	5.34348		244.598	7.35408		244.598	10.2948					244.598	5.89637		244.598	8.61797		244.598	11.8557
			244.798	10.1958		244.798	5.82219		244.798	6.16332		244.798	5.34139		244.798	7.53265		244.798	9.92362					244.798	6.09995		244.798	8.72039		244.798	11.7511
			244.998	11.0837		244.998	6.49322		244.998	6.02447		244.998	5.72076		244.998	7.68923		244.998	10.517					244.998	5.49211		244.998	8.57096		244.998	11.2947
			245.197	10.6183		245.197	6.08398		245.197	5.20008		245.197	5.89903		245.197	7.49331		245.197	9.35486					245.197	5.63554		245.197	8.7087		245.197	11.4222
			245.398	10.7887		245.398	5.97383		245.398	6.36548		245.398	5.56795		245.398	7.71616		245.398	10.0696					245.398	5.1737		245.398	8.53449		245.398	11.4278
			245.597	10.8878		245.597	6.07605		245.597	5.57924		245.597	5.5062		245.597	7.47748		245.597	9.87825					245.597	5.5945		245.597	8.23397		245.597	11.2672
			245.798	10.3153		245.798	6.11525		245.798	5.84335		245.798	5.25547		245.798	7.20721		245.798	9.99371					245.798	6.32412		245.798	8.88885		245.798	12.4993
			245.998	10.9271		245.998	6.65591		245.998	5.88455		245.998	5.47688		245.998	7.37024		245.998	10.5177					245.998	6.28722		245.998	8.92226		245.998	11.7067
			246.197	10.309		246.197	5.84014		246.197	5.68257		246.197	5.75903		246.197	7.29095		246.197	9.57596					246.197	6.32595		246.197	6.9971		246.197	10.1226
			246.398	10.3864		246.398	6.09216		246.398	5.43351		246.398	5.60961		246.398	7.40211		246.398	9.70397					246.398	6.37661		246.398	7.46574		246.398	11.0904
			246.597	10.1945		246.597	6.15283		246.597	5.96329		246.597	5.55022		246.597	7.56944		246.597	9.82875					246.597	5.91301		246.597	7.78702		246.597	10.4937
			246.798	10.6121		246.798	6.28134		246.798	5.58243		246.798	5.53958		246.798	7.51177		246.798	10.2151					246.798	5.90612		246.798	8.27797		246.798	11.4598
			246.998	10.9064		246.998	6.41328		246.998	5.55037		246.998	5.6108		246.998	7.72594		246.998	10.3851					246.998	6.18241		246.998	8.63356		246.998	11.4741
			247.197	10.8924		247.197	6.15753		247.197	5.34159		247.197	5.61125		247.197	7.50742		247.197	9.38214					247.197	6.58985		247.197	8.72449		247.197	11.8344
			247.398	10.8187		247.398	5.81301		247.398	6.19202		247.398	5.50602		247.398	7.87973		247.398	9.53537					247.398	6.22887		247.398	8.23234		247.398	11.5269
			247.597	11.1422		247.597	5.89004		247.597	5.54603		247.597	5.88741		247.597	7.76982		247.597	9.5532					247.597	6.01738		247.597	8.19698		247.597	11.4392
			247.798	10.3533		247.798	5.92718		247.798	5.82144		247.798	5.50459		247.798	7.43172		247.798	10.1265					247.798	5.89729		247.798	7.93419		247.798	10.9395
			247.998	10.5852		247.998	6.14736		247.998	6.05974		247.998	5.62197		247.998	7.63243		247.998	10.2065					247.998	6.37185		247.998	8.50032		247.998	11.4532
			248.197	10.6737		248.197	6.59802		248.197	5.6582		248.197	5.3253		248.197	7.4199		248.197	9.53611					248.197	5.67787		248.197	8.73435		248.197	11.6284
			248.398	10.6016		248.398	6.42897		248.398	6.30732		248.398	5.41276		248.398	7.67561		248.398	9.80582					248.398	6.34953		248.398	8.4391		248.398	12.0068
			248.597	10.2358		248.597	5.81426		248.597	6.06783		248.597	5.43776		248.597	7.62017		248.597	9.44881					248.597	6.13834		248.597	8.74231		248.597	12.1408
			248.798	10.4955		248.798	6.49134		248.798	5.38418		248.798	5.74768		248.798	7.21859		248.798	9.81729					248.798	6.3359		248.798	8.42568		248.798	11.8506
			248.998	10.3773		248.998	6.06524		248.998	5.82193		248.998	5.89216		248.998	7.51147		248.998	9.5775					248.998	6.46963		248.998	9.0018		248.998	12.4395
			249.197	10.3527		249.197	6.19684		249.197	5.39286		249.197	5.67765		249.197	7.26941		249.197	9.16344					249.197	6.88931		249.197	8.78571		249.197	12.5731
			249.398	9.94554		249.398	5.72585		249.398	6.56485		249.398	5.31753		249.398	7.56051		249.398	9.6479					249.398	7.27259		249.398	9.01786		249.398	12.2962
			249.597	10.7931		249.597	6.43231		249.597	6.19474		249.597	5.51948		249.597	7.49099		249.597	9.68112					249.597	6.73546		249.597	8.88513		249.597	12.0264
			249.798	10.6545		249.798	6.25763		249.798	5.62554		249.798	5.81057		249.798	7.36107		249.798	9.97882					249.798	6.50933		249.798	8.79034		249.798	12.0034
			249.998	10.9093		249.998	6.42731		249.998	5.87564		249.998	5.48652		249.998	7.47789		249.998	9.87536					249.998	7.1918		249.998	7.85271		249.998	11.7366

## Sheet: Supplementary Figure 3
Supplementary Fig. 3e					Mito AR
					Mean	SEM
		Veh			3.797	0.06258
		MASM7			6.655	0.3596
		MASM19			3.399	0.1156
		MASM20			5.474	0.1784
		MASM21			4.407	0.7373
		MASM22			3.342	0.2248
		MASM23			5.974	0.2716
		MASM24			5.129	0.2716
Supplementary Fig. 3g			Mito AR
			Veh		MASM7
			Mean	SEM	Mean	SEM
		βGal	3.705	0.2478	6.842	0.3201
		Cre	4.761	0.2838	6.589	0.3687

[truncated: 8 more sheets: Supplementary Figure 4, Supplementary Figure 5, Supplementary Figure 6, Supplementary Figure 7, Supplementary Figure 10, Supplementary Figure 11, Supplementary Figure 12, Supplementary Figure 13]
