# Supplementary material for: Modulating mitofusins to control mitochondrial function and signaling
Source: Nat Commun. 2022 Jul 7;13:3775. doi: 10.1038/s41467-022-31324-1 (PMC9262907; doi:10.1038/s41467-022-31324-1)
Supplement: Supplementary file 4 — Source Data [file 41467_2022_31324_MOESM4_ESM.zip › Source data_Main Figures_FINAL.xlsx]

## Sheet: Figure 3
Fig. 3d
Fig. 3f

## Sheet: Figure 5
Figure 5f
Figure 5g
