# Supplementary material for: Modulating mitofusins to control mitochondrial function and signaling
Source: Nat Commun. 2022 Jul 7;13:3775. doi: 10.1038/s41467-022-31324-1 (PMC9262907; doi:10.1038/s41467-022-31324-1)
Supplement: Supplementary file 4 — Source Data [file 41467_2022_31324_MOESM4_ESM.zip › Source data_Supplementary Figures_FINAL.xlsx]

## Sheet: Supplementary Fig. 10
Supplementary Fig. 10c

## Sheet: Supplementary Fig. 11
Supplementary Fig. 11a
Supplementary Fig. 11b,c
Supplementary Fig. 11d

## Sheet: Supplementary Fig. 12
Supplementary Fig. 10b
Supplementary Fig. 12c
